# Supplementary material for: Dysregulation of tissue and serum microRNAs in organ transplant recipients with cutaneous squamous cell carcinomas
Source: Health Sci Rep. 2020 Nov 19;3(4):e205. doi: 10.1002/hsr2.205 (PMC7676459; doi:10.1002/hsr2.205)
Supplement: Supplementary file 2 — Table S1 [file HSR2-3-e205-s002.xlsx]

## Sheet: cSCC lesional vs ctrl tissue
490 miRNAs detected in tumor tissue
	CTRL								TU.les
miRNA ID	76981	76987	76992	76993	76996	76997	76998	77001	76980	76982	76983	76988	76989	76991	76995	76999	logFC	logCPM	PValue	FDR
hsa-miR-31-5p	37.0914	53.4797	82.5444	102.038	18.7101	16.2078	52.3184	52.4368	4254.23	2341.08	11052.8	3486.74	1557.46	5458.15	588.455	852.824	6.15459	8.83217	9.89209e-25	4.85702e-22
hsa-miR-383-5p	249.797	196.981	88.8675	501.797	405.799	266.406	332.015	153.473	5.75287	13.698	0.0336646	13.0064	20.638	5.54484	24.1421	4.36765	-4.64059	5.28782	4.41905e-16	1.08488e-13
hsa-miR-135b-5p	9.16932	31.4445	9.09524	4.44128	2.65642	17.1879	27.6667	11.4277	437.923	508.369	1094.23	785.866	33.9821	1023.48	249.917	67.6377	5.21216	6.02434	1.14094e-15	1.86734e-13
hsa-miR-1246	96.4791	135.843	150.033	268.358	176.413	164.189	144.141	80.0558	1965.42	767.32	3340.91	1173.81	114.986	3048.7	1036.55	3224.03	3.59234	7.84256	4.25977e-15	5.22887e-13
hsa-miR-7-5p	1164.1	1035.97	1755.1	1116.2	1167.31	728.057	857.333	1085.98	14698.3	5396.05	9187.97	7376.27	1743.7	12338.9	6951.6	6385.99	2.84648	10.2351	3.05874e-14	2.72472e-12
hsa-miR-4455	0.711019	0.122449	0.0803259	0.771643	1.19614	1.12786	0.00770919	0	45.2353	12.6592	145.274	75.0015	35.4546	10.3355	16.0767	14.0546	6.03044	2.7377	3.3296e-14	2.72472e-12
hsa-miR-21-5p	69521.5	55154.4	58868.7	36685.5	101986	52762.9	49357.5	54875.9	606839	622329	626395	648516	102803	610559	242208	564898	3.07009	16.2329	7.60914e-14	5.33727e-12
hsa-miR-7974	0.579516	3.33345	0.270108	2.28251	4.79376	1.20157	3.19437	3.82894	15.3669	57.6561	50.6019	40.3654	22.749	57.4832	18.7081	106.284	4.17565	2.748	5.95949e-13	3.65764e-11
hsa-miR-21-3p	57.3198	29.9827	26.4787	53.1596	115.478	41.383	27.8033	41.9377	795.046	440.876	508.17	469.051	51.5247	1245.21	186.342	701.317	3.47453	6.29468	2.39275e-12	1.30538e-10
hsa-miR-31-3p	0	0.0631443	0.0419658	0.808908	0.0129257	0.00861833	0.00413829	0.964175	60.6489	29.4007	113.74	51.8774	18.4892	81.0784	14.0928	15.4288	6.92283	3.09293	9.33061e-12	4.58133e-10
hsa-miR-450a-5p	31.4922	19.1639	38.2223	42.4883	36.9637	20.7426	33.0934	19.9976	119.327	170.422	345.728	199.857	118.933	156.849	224.728	170.302	2.62636	5.23072	2.78953e-11	1.24514e-09
hsa-miR-155-5p	443.855	839.554	507.395	120.719	509.58	399.614	360.883	369.924	2104.96	2385.07	3636.17	4285.58	1668.94	5355.53	1423.59	3508.58	2.78009	8.95344	3.76125e-11	1.53898e-09
hsa-miR-187-3p	52.3595	32.9264	28.4077	78.1247	39.5186	26.4921	28.8591	40.0393	130.865	146.779	483.885	132.514	186.964	1387.37	156.243	266.482	3.13749	5.9085	1.09878e-10	4.15003e-09
hsa-miR-223-5p	29.3417	38.1504	48.1634	8.27127	24.7408	30.9957	27.7664	22.8664	97.1847	228.14	178.178	126.5	38.3798	284.875	142.64	357.682	2.67093	4.93565	1.0341e-09	3.62673e-08
hsa-miR-22-5p	312.821	352.166	276.626	381.359	216.073	400.685	349.112	317.494	1163.65	2257.43	971.009	1143.38	1101.47	1684.08	952.799	973.416	1.97499	7.94247	1.9561e-09	6.40296e-08
hsa-miR-1248	4.91891	9.71311	6.52149	0.607305	1.38708	8.01255	6.41216	15.3284	57.7513	56.0669	37.9802	28.8216	29.2561	119.287	60.9582	34.5282	3.01362	3.04533	3.24931e-09	9.97131e-08
hsa-let-7f-1-3p	30.08	44.2804	25.9011	14.479	23.5133	29.8502	30.9556	24.7789	204.098	133.402	117.025	86.0952	107.447	79.1679	133.027	38.7714	2.02649	4.43842	6.51908e-09	1.88286e-07
hsa-miR-101-3p	16613.8	22037	22159.4	19571.8	32524	21864.4	25208.8	21439.3	5657.53	7665.43	4633.56	5735.42	13364.9	5717.57	9164.91	6966.56	-1.62293	12.1053	1.94801e-08	5.31373e-07
hsa-miR-375-3p	740.968	542.095	444.062	1105.6	830.415	1261.72	433.502	556.795	93.3373	33.0978	115.996	320.785	77.5315	123.674	253.134	245.402	-2.22594	7.13393	4.00455e-08	1.03486e-06
hsa-miR-145-5p	13917	14710	4913.9	15085.5	28311.1	14374.5	11010.5	7773.46	3870.23	1856.97	1143.93	1581.92	3906.32	731.812	3548.15	2539.51	-2.52118	11.5054	7.6443e-08	1.83891e-06
hsa-miR-100-5p	47649.6	57659.1	39969.5	51358.2	69352.2	64183	77635.6	45870.5	12869.5	19798.2	7482.21	14690	34716.6	5592.1	23164	13473.3	-1.78351	13.6727	7.90632e-08	1.83891e-06
hsa-miR-143-5p	4519.61	6005.97	1817.14	6201.25	7914.29	7278.45	4245.97	3307.5	1494.79	881.885	853.975	815.361	1039.77	570.1	1018.46	1048.73	-2.41847	9.90166	8.23953e-08	1.83891e-06
hsa-miR-149-5p	2339.74	1211.45	1127.27	2089.15	2697.26	1864.73	2048.78	2295.92	747.867	308.185	578.806	588.843	390.401	577.468	1208.93	605.415	-1.6463	8.65821	1.09494e-07	2.33746e-06
hsa-miR-4485-3p	0	3.08226	2.16718	3.16294	1.28937	0.0410637	3.18022	2.8714	11.5198	9.64186	114.642	28.9636	11.8521	29.1008	6.88855	20.7644	3.85888	2.11736	1.68244e-07	3.44199e-06
hsa-miR-99a-3p	59.3296	54.4312	74.96	52.2764	97.3629	72.3462	80.0645	77.2318	30.8132	21.1595	27.4035	18.2146	34.3594	12.8164	34.9303	9.89011	-1.58694	4.00794	2.16628e-07	4.03253e-06
hsa-miR-4448	16.2397	22.8455	38.6259	32.2849	77.3641	41.3299	37.3746	38.1342	115.483	100.634	157.088	79.9204	107.861	180.412	113.807	357.406	1.98689	4.76986	2.30106e-07	4.03253e-06
hsa-miR-1290	6.17831	32.2062	44.4002	65.0802	35.7614	31.0194	21.3876	19.0408	192.509	95.3102	209.776	157.878	16.4755	297.113	119.045	181.147	2.31817	4.52604	2.32703e-07	4.03253e-06
hsa-miR-125b-5p	51100.4	46312.1	46308.3	53651.5	51119.6	58766.8	67061.9	46870.7	18487.6	20599.1	14599.6	17136.4	30591	9245.64	21475.4	8516.58	-1.58238	13.4311	2.35498e-07	4.03253e-06
hsa-miR-10399-3p	14.2405	11.7432	19.1592	10.6637	23.3361	19.4989	12.8368	21.9457	34.6247	51.4455	74.839	58.7016	18.5726	133.018	41.0745	75.3961	1.86681	3.64862	2.38174e-07	4.03253e-06
hsa-miR-146b-5p	5102.39	4889.91	4649.86	4521.77	12274.8	4393.14	4447.76	5403.2	12469.1	27616.8	12825.2	21835.3	7299.43	17715.9	15088.1	26501.2	1.62954	11.9583	4.18358e-07	6.84713e-06
hsa-miR-128-3p	1346.6	2002.13	1790.13	987.435	1037.87	1579.95	2061.55	1205.14	3044.34	17453.8	4219.23	3620.85	20582	2161.02	4374.23	1552.91	2.2469	10.2449	4.41618e-07	6.99465e-06
hsa-miR-499a-5p	84.4956	71.6704	114.861	49.1646	59.328	79.2346	117.388	44.7814	92.3627	5490.2	39.0581	82.1517	4119.22	126.795	102.487	58.0072	4.02334	7.29315	9.16364e-07	1.40605e-05
hsa-miR-503-5p	23.5945	31.2193	21.6644	37.9281	24.69	11.5868	20.3048	21.9198	78.9088	80.9762	271.846	108.319	49.0755	79.1858	53.4528	97.5215	2.0868	4.31989	1.19918e-06	1.78424e-05
hsa-miR-424-3p	27.0399	49.4661	34.6633	60.9905	52.9944	23.0657	53.3615	40.9916	205.023	138.577	361.505	131.875	84.0735	139.869	107.211	146.972	1.94064	5.02825	1.30213e-06	1.88043e-05
hsa-miR-196a-5p	2552.23	4204.22	2724.34	1553.6	2147.16	3454.95	4257.65	2358.82	817.157	453.682	1322	626.931	521.692	1432.7	696.125	454.623	-1.87775	8.84078	2.34482e-06	3.28944e-05
hsa-let-7c-5p	28811.2	30168	24980.3	32670.6	41398.6	39862.6	41449.5	27411.7	16362.4	13273	14134.6	12884.5	19862.8	7143.48	13663.7	6684	-1.35883	12.9285	2.48421e-06	3.38818e-05
hsa-miR-493-5p	127.368	156.383	145.681	59.1209	106.225	219.187	234.809	87.6885	375.348	1227.06	511.342	697.985	1424.7	298.306	267.582	254.277	2.15339	7.21381	3.13628e-06	4.16193e-05
hsa-miR-497-5p	652.196	552.318	644.723	735.702	570.141	652.197	671.538	679.811	325.335	312.978	126.555	285.303	234.518	177.838	389.299	236.192	-1.30368	7.15135	3.25615e-06	4.20729e-05
hsa-miR-1468-5p	20.0028	15.2848	11.4106	33.3042	22.2134	25.2322	21.357	18.1029	3.83257	2.88889	6.33113	5.27639	8.48751	5.6211	13.533	5.57187	-1.70688	2.36852	3.97188e-06	5.0005e-05
hsa-miR-10a-5p	21913.9	33436	20037.3	10847.7	26391.5	26295.3	38027.7	16067.5	2775.81	4824.06	5376.8	11984.1	5494.76	8450.84	4993.29	1710.75	-2.08124	12.1631	4.46707e-06	5.48333e-05
hsa-miR-32-3p	7.05518	13.3286	18.0868	1.35954	5.06511	11.4566	12.7877	8.5723	80.9051	44.7112	36.9126	48.0943	31.1496	27.3961	35.265	26.2947	2.12522	2.98142	4.67125e-06	5.59411e-05
hsa-miR-141-5p	26.4313	15.808	15.7226	33.1543	32.0657	40.1142	26.7036	39.1122	183.884	82.4962	122.284	71.5803	18.6606	110.818	152.195	77.0382	1.82216	4.22873	5.57874e-06	6.52181e-05
hsa-miR-299-3p	43.6588	42.898	40.8547	51.668	22.3739	39.0695	40.5801	59.1383	12.5041	13.6083	7.4133	9.033	19.2427	17.0236	7.64816	27.0019	-1.60869	3.07606	5.76946e-06	6.58792e-05
hsa-miR-30c-2-3p	358.648	282.206	153.031	554.048	571.114	349.082	297.893	370.889	123.2	108.302	100.172	128.168	180.715	25.6953	156.699	109.881	-1.65754	6.50996	6.519e-06	7.27461e-05
hsa-miR-585-3p	99.7282	64.3579	56.0255	61.5851	40.8616	80.337	66.1981	57.1942	31.7776	21.9262	14.7904	29.817	13.8321	12.8158	36.9377	27.4062	-1.46023	3.97669	8.36075e-06	9.1225e-05
hsa-miR-143-3p	401963	566949	152349	402984	829224	563782	416044	230070	218155	136422	100723	120595	175098	72464.1	189965	165263	-1.59606	16.5334	8.84228e-06	9.43818e-05
hsa-miR-139-3p	163.078	217.622	84.5553	414.711	372.449	257.195	131.366	267.925	59.6558	73.4277	76.9736	99.2102	106.868	30.5667	83.8018	145.091	-1.50381	5.63813	1.15141e-05	0.000120286
hsa-miR-1247-5p	105.919	93.2955	67.1013	130.235	197.134	115.969	77.9706	88.6539	53.9295	25.6552	7.42982	18.9113	33.0114	55.1645	42.001	39.7571	-1.66541	4.68907	1.45847e-05	0.000149189
hsa-miR-199b-5p	19826.2	27651.3	30436.2	11984.7	24876.2	22791	36850.1	21200.9	6335.12	13348.1	9724.61	11768.6	15961.6	6599.17	9466.68	5547.38	-1.31266	12.4816	1.51461e-05	0.00015177
hsa-miR-1-3p	2598.66	7799.85	1399.54	886.424	5629.12	8353.03	6095.04	1238.49	2085.69	196046	497.662	527.662	1.21998e+06	333.081	969.697	173.268	5.3847	14.3068	2.3307e-05	0.000228875
hsa-miR-1287-5p	106.55	104.352	69.4007	266.102	127.149	145.827	144.132	155.417	33.6727	41.6402	7.43116	51.9252	18.436	70.5484	43.1997	76.4376	-1.69994	4.79575	2.58845e-05	0.000249202
hsa-miR-10a-3p	360.12	369.904	272.415	195.508	345.515	443.149	465.449	253.597	28.8414	54.416	110.673	179.724	76.8411	121.456	62.0678	25.0514	-2.03476	5.90869	3.1173e-05	0.000294345
hsa-miR-224-5p	2436.24	2885.89	2797.05	1607.53	2843.01	3251.72	3987.54	2635.33	10437.3	6821.29	19266.7	6770.55	5234.86	7599.75	9977	2513.79	1.61235	10.7666	3.3126e-05	0.000306884
hsa-miR-145-3p	6016.65	9911.41	2468.16	4688.91	9080.42	8226.92	8187.61	3562.06	3348.54	2468.51	1847.11	2023.65	3462.28	902.487	3018.17	1773.71	-1.4683	10.4692	3.41086e-05	0.000310135
hsa-miR-196b-5p	682.192	1055.76	912.191	337.979	619.539	1020.71	1348.34	501.486	95.2654	36.8911	265.604	40.9649	66.6229	265.554	121.709	268.539	-2.47892	6.90716	3.95493e-05	0.000353067
hsa-miR-142-3p	854.165	446.422	1129.79	1336.08	570.176	370.987	325.682	784.692	1709.36	2852.6	1742.75	3556.22	515.641	3808.84	2326.89	9077.84	2.13677	9.00039	4.3989e-05	0.000385689
hsa-miR-330-5p	54.4828	36.4449	26.404	63.2988	46.8923	47.0776	36.3229	44.8085	103.935	89.2749	76.9976	105.943	38.3236	165.067	115.181	350.312	1.54483	4.6355	4.84012e-05	0.000416929
hsa-miR-223-3p	227.694	136.646	472.864	136.99	160.507	159.663	145.232	197.358	439.838	918.429	713.742	353	112.842	825.062	450.412	1603.8	1.72682	6.95739	5.07584e-05	0.000429696
hsa-miR-18a-5p	17.9301	17.6416	24.8904	17.7394	7.5585	12.6782	9.64513	18.1214	45.235	53.0887	55.8597	50.3726	39.6869	53.4256	31.2665	26.3143	1.50405	3.16391	6.74043e-05	0.000560941
hsa-miR-214-3p	1753.97	1996.3	1739.26	1521.32	1635.04	2610.97	2508.89	1683.78	704.531	1179.05	568.286	1103.08	1181.59	783.706	804.855	875.836	-1.10143	8.97577	8.02458e-05	0.000646905
hsa-miR-450b-5p	25.7223	38.0176	27.9236	22.2595	24.7324	26.4305	46.9083	10.4502	55.7984	68.8165	301.332	93.0115	113.716	75.133	54.7695	51.07	1.87316	4.48287	8.03691e-05	0.000646905
hsa-miR-1304-3p	8.58118	10.2866	4.81823	9.25795	13.4163	6.92736	3.2465	9.53906	51.068	45.7378	35.8176	16.654	11.7842	10.3641	16.8456	15.3188	1.62249	2.48324	9.06058e-05	0.00071754
hsa-miR-1268b	5.50704	17.5614	11.1613	39.0466	16.0452	6.99037	5.38979	20.0386	51.9666	69.7698	73.7788	40.3106	20.7095	33.0371	62.2394	103.854	1.89811	3.57355	0.000105398	0.000821437
hsa-miR-27a-5p	822.504	769.715	350.135	1337.41	1627.34	1236.59	938.457	966.793	2309.97	1906.91	2459.64	1443.03	430.264	3355.04	1667.91	12271.4	1.68259	9.07479	0.000127352	0.000977028
hsa-miR-212-5p	14.8905	24.754	15.5128	17.636	25.8777	26.3818	28.8025	23.8372	73.1558	127.692	46.4128	100.136	22.9048	29.779	48.322	53.6477	1.50427	3.86584	0.000131181	0.000990922
hsa-miR-200a-5p	192.493	224.479	129.288	197.137	390.897	244.567	171.919	284.143	1114.59	307.4	819.174	499.484	198.193	840.371	1870.02	885.379	1.83198	7.44981	0.000134081	0.000997483
hsa-miR-320a-3p	12538.7	11822.3	8828.64	40772.7	23309	17078.6	8644.63	27628.2	5954.94	5107.38	9426.23	8499.2	4094.43	5544.47	5891.19	14621.5	-1.34878	11.8826	0.000137349	0.00100398
hsa-miR-424-5p	11.2604	24.7507	23.5603	33.2769	38.0204	9.29738	23.4878	14.2769	53.8841	66.6379	148.552	73.226	40.1816	59.7967	66.7525	49.6021	1.65424	3.84351	0.000139044	0.00100398
hsa-miR-3182	12.7537	1.37864	21.2747	22.3918	14.8832	29.7325	14.9684	25.7662	124.192	32.3738	302.304	76.2395	14.268	26.5176	3.6102	67.3859	2.15022	3.76657	0.000178794	0.00127229
hsa-miR-29b-2-5p	54.4151	30.0374	41.1008	78.755	50.6145	44.8193	52.317	54.3473	7.67234	16.6223	13.7267	10.5386	29.6865	29.2747	17.6433	20.5545	-1.49664	3.44453	0.000196586	0.00137891
hsa-miR-200c-5p	5.75497	4.10002	4.46743	7.01699	2.57541	5.72933	2.17032	6.6874	36.651	8.95312	6.36463	15.2362	9.36805	8.78562	24.505	11.134	1.61729	1.94322	0.00021328	0.00147494
hsa-miR-1268a	6.95766	17.619	13.1602	39.0287	16.0514	6.99181	5.39027	19.0794	48.1161	65.9859	68.5085	34.1887	20.6825	33.8588	58.3098	96.9949	1.77437	3.49	0.000246453	0.00168067
hsa-miR-664a-5p	140.958	97.7077	80.1147	210.392	217.065	234.141	127.075	189.745	45.2162	49.8919	45.364	68.6323	93.5531	61.4254	52.2486	133.959	-1.24808	5.25858	0.000266572	0.00177948
hsa-miR-34c-3p	2.08239	0.471606	2.32984	2.26893	2.49757	3.4272	5.29204	1.89435	6.72414	9.07623	20.9931	3.65584	10.7835	12.2024	3.02603	5.66227	1.69128	1.44334	0.000268191	0.00177948
hsa-miR-95-3p	448.776	717.893	552.681	212.406	567.632	858.75	773.994	411.868	1018.29	3586.43	626.289	916.699	7698.8	862.866	596.99	248.837	1.77533	8.36386	0.000296695	0.00194237
hsa-miR-338-5p	192.427	425.143	208.289	229.472	271.505	277.887	455.814	228.81	80.8314	151.656	66.4544	92.9826	281.475	49.9921	54.0931	119.418	-1.35614	5.86512	0.000313699	0.00202666
hsa-miR-185-5p	3796.48	2773.68	7032.24	10057.1	3046.74	3234.61	2433.17	5977.2	1490.89	1837.31	2946.66	2250.28	1176.37	1886.16	1423.68	3648.2	-1.20296	9.93165	0.000334208	0.00213112
hsa-miR-26b-3p	55.013	104.984	79.1214	47.6368	48.2467	75.7775	78.9973	75.3237	29.8264	46.3172	32.6922	37.3808	39.2984	24.983	39.3314	30.3016	-0.990656	4.0248	0.000365974	0.0023027
hsa-miR-20b-5p	59.9034	83.4382	558.76	103.122	31.0769	35.7373	54.5073	169.728	23.0812	30.2551	38.999	55.9195	26.6887	51.0994	25.4012	14.0179	-2.04211	4.49667	0.000370496	0.0023027
hsa-miR-6510-3p	506.816	484.665	386.103	336.486	512.134	516.727	1020.56	701.756	253.137	95.2571	153.956	234.157	366.769	130.086	523.372	136.152	-1.23879	7.42507	0.000394299	0.00242001
hsa-miR-140-3p	7629.69	5986.06	5519.47	9824.95	10703	6537.98	6016.1	7225.25	2582.36	3054.9	3061.62	2722.35	3471.97	2985.35	3331.71	6357.86	-1.10862	10.8114	0.000434644	0.00263469
hsa-miR-493-3p	159.064	103.912	56.5741	138.698	161.534	127.45	97.1787	112.499	170.337	453.318	148.693	304.367	271.623	170.54	236.979	510.163	1.23877	6.29937	0.000456791	0.00272751
hsa-miR-1249-3p	52.8376	68.1426	72.9461	99.4775	64.2317	83.8034	80.0698	73.4109	22.1276	21.139	17.9481	24.3762	52.8542	16.8858	24.8485	24.7541	-1.54429	4.38078	0.000461066	0.00272751
hsa-miR-125b-2-3p	1041.64	862.114	810.054	1012.18	1555.84	1071.3	1299.29	998.254	787.348	393.878	636.768	515.623	665.099	437.511	590.145	235.045	-1.022	8.07438	0.00047455	0.00277386
hsa-miR-941	411.087	165.513	152.928	519.465	333.148	225.12	162.329	460.553	1022.18	653.022	1003.65	543.741	165.375	322.555	749.19	2149.97	1.44138	7.39735	0.000519346	0.00299998
hsa-miR-340-3p	49.3139	67.2205	86.9953	15.963	33.4688	74.58	110.935	26.6603	142.44	266.205	186.595	201.465	129.578	86.4089	176.873	75.7915	1.44955	5.13452	0.000526302	0.00300422
hsa-miR-132-3p	121.574	205.618	194.666	154.795	175.218	183.702	197.496	93.406	320.498	770.209	307.868	496.678	237.174	233.629	300.482	411.803	1.21784	6.40706	0.000532315	0.00300422
hsa-miR-152-3p	16360.4	13928.3	10858.7	17891.8	23267.1	24276.7	17371.4	20132.1	7712.46	6984.95	9831.08	6534.83	7747.46	13134	6177.37	11209.4	-1.05539	12.0556	0.000545942	0.00304611
hsa-miR-98-3p	16.6386	13.7489	14.6325	6.03022	9.91737	10.3561	10.684	6.65008	30.8095	31.9019	30.5607	22.064	26.2844	22.6068	23.5225	11.2539	1.19421	2.76825	0.000563854	0.00308716
hsa-miR-30a-5p	13756.6	13721	8222.38	13294.4	20425.2	14040.4	11358.5	12585.6	6741.32	6675.16	4285.65	5722.51	11919.9	2174.78	8811.99	3303.01	-1.11372	11.697	0.000565875	0.00308716
hsa-miR-455-3p	420.243	434.066	417.665	167.735	324.617	491.399	526.313	475.781	588.061	1245.74	1778.48	1748.69	602.713	782.887	383.504	361.354	1.20196	7.71497	0.000585345	0.00314595
hsa-miR-331-5p	27.0942	51.7627	36.4305	16.0024	39.4599	34.4612	44.8167	30.4984	116.487	88.6698	93.8199	60.923	27.3161	124.721	66.6928	57.8316	1.20688	4.007	0.000589465	0.00314595
hsa-miR-133a-3p	271.269	544.692	120.923	181.649	498.274	337.561	319.22	153.47	142.417	16260.7	35.8906	28.7893	79627.2	28.1503	59.9642	14.0339	5.30697	11.3334	0.000602231	0.00315346
hsa-miR-96-5p	372.898	596.728	464.795	375.071	375.2	426.016	486.836	556.828	2274.43	959.131	1229.28	1072.45	388.582	567.649	1993.41	962.405	1.37103	8.05662	0.000603718	0.00315346
hsa-miR-199b-3p	42860.7	70183	54940.9	25265.2	51159.1	58415.5	79886.2	42344.7	17262.3	32188.5	26958.8	31618.3	38857.5	21937.1	21339	16585.3	-1.03978	13.6477	0.00071016	0.00367041
hsa-miR-10395-3p	27.7255	63.3408	36.9343	53.1491	61.6409	48.2489	37.3978	79.1741	19.2369	19.6203	16.8937	20.5298	36.4208	34.0753	18.1994	27.41	-1.09052	3.54626	0.000749693	0.00383437
hsa-miR-199a-3p	85828.1	140549	110000	50570	102379	116971	160031	84786.6	34569.9	64428.5	53981.9	63291.4	77814.4	43900.2	42727.9	33177.2	-1.0401	14.6494	0.000792523	0.00401164
hsa-miR-1303	63.1472	43.1325	36.8159	42.3236	38.3262	29.9358	46.9787	64.8612	120.309	159.983	213.949	115.15	55.663	77.5365	52.7679	159.066	1.38047	4.65104	0.000801179	0.00401407
hsa-miR-944	145.982	132.573	186.156	37.5206	357.367	147.006	177.222	117.252	865.335	496.281	857.05	568.35	228.599	456.967	218.475	64.8927	1.52967	6.42654	0.000811307	0.00402376
hsa-miR-676-3p	5.50864	23.3407	13.1228	12.2529	9.98406	18.3404	29.8026	9.51031	7.72009	3.7194	4.22739	2.16253	11.5819	2.32989	5.95069	1.57628	-1.62554	1.93069	0.000825408	0.00405275
hsa-miR-196a-3p	73.0419	50.8838	39.277	17.5006	194.185	91.7817	57.6711	9.48931	1.89399	5.12303	9.51196	9.04062	9.27136	33.5697	0.378145	40.1151	-2.2827	3.3472	0.000916625	0.00445607
hsa-miR-1307-3p	1187.05	737.913	570.498	2202.05	1529.92	720.013	561.621	898.137	1427.35	2150.22	2898.18	1929.79	979.573	2335.07	2754.77	5479.08	1.24638	9.00353	0.000950176	0.00457389
hsa-miR-1301-3p	83.1061	67.9492	74.9374	85.5668	64.2141	64.331	43.8135	77.2328	134.748	169.815	141.271	134.242	127.124	151.282	71.1434	119.508	0.899832	5.01488	0.00103164	0.00491783
hsa-miR-744-5p	1738.86	1755.54	1521.27	4385.81	2608.54	2817.7	1754.14	3028.18	1374.45	1176.63	1654.13	1453.18	935.298	899.326	967.875	1630.63	-0.958744	9.18695	0.00111069	0.00524373
hsa-miR-12135	52.1582	94.4747	47.638	76.3064	47.0007	72.3242	78.9872	51.4685	139.547	389.198	187.659	131.095	298.574	37.017	71.7493	142.894	1.42559	5.43368	0.00135321	0.00632786
hsa-miR-147b-3p	14.8589	15.6241	17.6755	53.5341	29.5823	20.7183	20.3093	30.5195	39.434	84.8649	58.0105	34.1309	12.0765	239.288	19.9728	146.384	1.63632	3.88893	0.00145413	0.00672254
hsa-miR-6761-5p	3.3982	4.65511	0.530336	16.4721	13.4017	8.04848	6.42536	8.58122	1.91583	0.640465	3.15863	0.648397	0.287502	3.25752	4.79712	5.23799	-1.603	1.21299	0.00146499	0.00672254
hsa-miR-132-5p	163.945	177.603	90.7117	218.906	117.33	179.101	174.017	131.561	272.374	597.392	184.535	386.035	130.184	192.377	257.92	551.403	1.03714	6.14954	0.0014966	0.00680396
hsa-miR-485-5p	88.0701	54.7512	52.0666	127.297	94.9738	92.9862	53.4199	87.7189	23.0765	54.684	27.4376	39.6516	39.4855	25.7788	35.2912	66.8709	-1.07085	4.45539	0.00168972	0.00761149
hsa-miR-32-5p	190.365	217.229	470.978	131.581	134.644	195.23	217.8	161.112	993.325	815.341	590.405	896.422	300.873	660.805	674.593	287.208	1.60247	6.96558	0.00193276	0.00861795
hsa-miR-491-5p	40.8299	22.7887	26.2337	61.856	32.1444	41.3218	24.5913	42.9128	8.6457	15.9787	5.3088	12.9578	22.8945	12.1081	3.65391	20.3145	-1.53561	3.07125	0.00196095	0.00861795
hsa-miR-1278	6.32258	10.5309	14.3381	3.69685	6.26777	10.3247	11.7269	11.4515	17.3104	29.6422	30.5501	18.2277	15.8585	23.4519	32.2883	11.2341	1.29699	2.41535	0.00197577	0.00861795
hsa-miR-4521	92.2208	128.244	234.001	89.2427	102.501	128.608	91.8481	141.116	242.54	109.654	639.811	247.864	351.93	253.943	175.327	119.733	1.0897	5.87405	0.00198336	0.00861795
hsa-miR-1261	79.4154	99.2128	68.9449	52.2395	72.8723	142.227	95.0124	72.448	170.357	98.33	353.089	232.764	94.9768	115.554	199.154	131.946	1.03651	5.33638	0.00206497	0.00889388
hsa-miR-134-5p	787.437	478.746	356.524	2099.67	1000.71	910.552	619.262	1156.55	195.358	362.125	170.837	308.843	426.781	345.324	219.169	1073.64	-1.2573	7.76593	0.00212432	0.00906994
hsa-miR-320c	255.373	247.495	230.077	1194.59	762.381	416.851	212.515	640.738	184.79	75.5509	394.214	225.81	125.526	110.673	117.001	400.239	-1.27832	6.55351	0.00216704	0.00917254
hsa-miR-3168	73.7839	74.3336	43.4356	139.103	27.3369	72.3209	40.6097	40.9713	166.503	250.913	246.675	99.7559	36.1958	140.653	86.1769	452.057	1.52928	5.17255	0.00230901	0.00968996
hsa-miR-142-5p	1744.02	1470.23	4547.29	1053.68	1124.25	775.166	874.436	1611.33	2474.55	4133.86	4422.67	5609	1542.2	7769.91	3007.37	5412.46	1.38078	9.69075	0.00233452	0.00971396
hsa-miR-516b-5p	4.92034	4.41878	4.66158	16.6082	3.80876	5.76909	5.35515	4.75139	4.77779	9.63732	1.09991	0.564577	7.58912	5.48385	8.2013	214.204	2.31959	2.69193	0.00250295	0.0101302
hsa-miR-324-3p	269.873	200.505	216.764	382.213	440.3	220.515	195.41	279.358	146.309	85.4955	100.174	92.1977	116.186	164.291	108.643	149.513	-1.19601	6.13024	0.0025109	0.0101302
hsa-miR-1285-3p	35.0829	12.6209	30.2149	68.1695	36.9969	31.0271	22.4547	24.7699	113.612	79.5953	75.9035	57.1316	16.4293	62.2372	50.2698	93.1657	1.04784	3.91534	0.00251312	0.0101302
hsa-miR-338-3p	79.3829	116.63	87.9949	90.8722	87.6496	70.1065	145.14	66.7188	28.8544	79.0994	20.0728	38.0763	94.1621	21.6981	31.9341	37.1736	-1.0912	4.34434	0.00251708	0.0101302
hsa-miR-103a-3p	11710.4	12903.1	16644.4	12661.2	14630.8	16406.8	12795.5	18022.2	6191.71	6823.57	13195.2	7492.97	8681.9	9839.51	6789.15	7120.35	-0.807851	11.7463	0.00257013	0.010193
hsa-miR-671-3p	76.504	106.437	77.4835	94.7358	114.693	97.6014	80.0923	102.022	234.866	193.985	202.412	145.614	114.523	76.6801	273.409	163.424	0.909958	5.50844	0.00259452	0.010193
hsa-let-7a-3p	402.916	831.076	800.365	168.482	402.391	642.991	1018.44	421.402	2424.56	1862.44	2082.16	1478.28	1246.02	1104.77	1685.89	292.763	1.37759	8.29083	0.00259495	0.010193
hsa-let-7b-5p	91000	105028	75965.7	138883	155015	119142	97716.7	129747	98808.8	49650.6	86504	55418.4	52529.6	68485.6	65684.2	46261.8	-0.802061	14.7386	0.00285741	0.0111348
hsa-miR-4497	101.629	55.1831	31.0348	39.0853	63.0787	93.0414	145.159	299.539	61.6222	34.7678	48.4904	28.8604	16.2926	44.4804	32.6027	75.0801	-1.27505	4.46977	0.00288592	0.0111574
hsa-miR-4324	9.83662	21.173	31.1587	14.5503	20.9598	14.9777	28.7795	10.4593	7.70329	6.01745	4.2404	5.26971	19.3447	3.12597	7.20877	1.61219	-1.481	2.20965	0.00296939	0.0113904
hsa-miR-19a-3p	145.993	139.444	232.644	150.95	128.415	143.56	190.021	133.468	610.258	395.507	389.028	467.672	145.529	397.947	360.173	245.934	1.25291	6.25758	0.00304686	0.0115969
hsa-miR-4488	40.0279	62.6885	24.3156	22.946	51.7865	52.788	28.8637	72.5057	59.6449	60.4231	151.803	109.01	7.6624	483.874	58.0119	85.3151	1.51422	4.54033	0.00312513	0.0118034
hsa-miR-495-3p	128.347	61.7524	85.7911	47.5991	81.4831	98.7288	121.672	71.4926	123.179	360.296	64.3597	273.265	298.704	96.1112	159.061	74.4446	1.05152	5.55118	0.00331096	0.0124098
hsa-miR-210-5p	36.4486	22.9392	28.392	57.9115	66.4134	36.7746	15.0036	57.2333	25.0455	5.86664	26.3211	12.8708	19.6022	16.9645	16.9918	15.1897	-1.22067	3.29413	0.00335824	0.0124917
hsa-miR-7706	39.4789	15.8795	7.40494	35.4717	47.9374	31.0107	21.3851	41.9745	50.9922	52.1553	91.7069	55.5772	27.2921	84.1399	111.591	123.178	1.29397	4.39862	0.00352216	0.0130028
hsa-miR-431-5p	20.1175	4.37486	4.63555	6.14183	4.99903	5.76392	2.17685	0	7.67247	50.69	9.52304	12.8625	9.48257	11.2193	12.9475	28.5452	1.53337	2.16395	0.00393492	0.0144182
hsa-miR-320d	117.97	111.837	80.1605	321.538	229.417	187.157	85.4629	270.818	68.3274	23.2632	165.419	65.5274	44.5618	50.8482	45.6224	155.877	-1.18358	5.19179	0.00400659	0.0145721
hsa-miR-34b-3p	3.45462	0.790646	4.56874	3.76149	8.5313	6.86872	9.56314	5.7176	13.4706	23.7132	32.5789	9.03598	9.29145	7.97861	6.98075	7.09334	1.27889	1.9303	0.0041626	0.0150282
hsa-miR-320b	858.929	873.477	709.777	3587.27	2006.26	1180.42	538.145	1931.71	506.256	312.725	1180.72	652.168	386.091	439.894	399.951	1466.66	-1.12906	8.18622	0.00456333	0.0163547
hsa-miR-106a-5p	42.8196	33.6753	188.429	56.1964	21.1805	21.9438	22.478	89.6587	20.2063	22.7302	31.5952	35.2996	11.6753	17.7342	26.2811	4.43818	-1.47569	3.51498	0.00484743	0.017247
hsa-miR-210-3p	3549.45	2837.8	3544.98	9579.44	7161.64	3882.19	3110.04	7223.38	2591.04	946.125	2994.12	1362.96	673.206	5385.62	2708.28	2733.02	-1.07601	9.94079	0.00492665	0.0174028
hsa-miR-181a-3p	88.7628	72.0054	81.5769	90.8978	123.253	60.9306	50.2232	123.977	148.217	163.651	192.917	127.299	84.0454	209.573	81.6117	256.338	0.866048	5.27357	0.00498127	0.01747
hsa-miR-455-5p	1343.73	1420.29	1056.44	901.906	2026.02	1739.53	1588.63	2233.01	1758.46	2586.67	3388.41	3256.46	1787	4907.44	1946.35	2330.98	0.835166	9.442	0.00511688	0.0178183
hsa-miR-1304-5p	7.77462	13.5425	10.7386	17.1365	8.696	8.0843	7.49891	8.5687	33.7227	27.387	15.8332	22.9138	9.54612	8.75605	22.2968	17.9265	0.98235	2.31528	0.00617644	0.0213566
hsa-miR-378a-5p	88.7539	85.7324	85.8109	104.814	112.208	71.2439	66.223	91.53	237.733	328.203	130.769	69.188	737.594	31.3529	306.648	77.219	1.44061	6.02678	0.00622472	0.021373
hsa-miR-615-3p	756.823	834.918	463.108	710.286	573.826	548.885	518.889	522.477	101.991	234.814	333.133	341.059	127.907	332.489	250.785	419.724	-1.20143	6.88665	0.00641559	0.0218754
hsa-miR-204-5p	116.57	336.563	82.207	118.533	53.272	120.623	216.689	195.473	57.7377	61.3125	7.43205	40.274	153.041	22.4743	130.172	79.5587	-1.16721	5.4351	0.00661804	0.0224101
hsa-miR-182-5p	1459.59	3162.49	2736.92	1827.89	2491.35	2288.43	2839.88	3380.96	8468.06	3851.91	8506.87	4795.68	3032.73	3548.24	7354.67	4057.9	1.1115	10.68	0.00781978	0.026298
hsa-miR-125a-5p	24567.9	38154.1	28581.9	12732.7	19577.8	31136.1	37185.4	18353	15520.2	17720.7	13712.9	11850.9	24457.1	8527.42	12395	4776	-0.948563	12.6247	0.00820205	0.027396
hsa-miR-148b-5p	52.163	54.1508	81.0079	54.6252	69.0919	64.3115	71.5244	64.8317	120.313	94.6332	100.169	109.817	40.4499	158.646	136.98	133.073	0.810898	4.75768	0.00878953	0.0291599
hsa-miR-199a-5p	19446.9	22029.5	22236.3	14228.7	18414.1	21192.6	26208.1	20972.1	10867.5	17555.5	11379.8	16414.1	14077.9	8505.59	12416	10904.9	-0.689777	12.5946	0.00914632	0.0301399
hsa-miR-99a-5p	207152	162730	121494	206178	198092	214047	261033	175991	151241	124082	71702.1	104942	142953	52684.1	174097	61183.3	-0.808915	15.7221	0.00960081	0.0314266
hsa-miR-532-3p	170.472	76.4997	132.952	141.729	182.524	121.751	107.858	175.451	90.4858	56.7283	80.1207	92.3811	80.8936	37.0652	83.2282	60.5217	-0.935247	5.27818	0.0100226	0.0325902
hsa-miR-181a-2-3p	456.657	498.857	599.646	478.303	525.705	601.664	665.118	714.151	446.616	369.771	420.635	221.841	263.16	562.351	231.672	138.962	-0.772911	7.14016	0.0104008	0.0335973
hsa-miR-183-5p	767.282	1763.85	1398.51	921.964	1263.6	1414.6	1565.13	1717.18	4247.52	1811.46	4577.6	2637.73	1773.9	1763.95	3503.46	2355.7	1.06842	9.7216	0.010615	0.0340652
hsa-miR-885-5p	6.22772	35.1338	21.0377	13.0229	7.56057	12.6807	19.2043	16.2058	3.83528	10.0323	0.0277751	0.599428	18.9398	7.31876	5.17637	1.59737	-1.44902	1.91019	0.0109092	0.034782
hsa-miR-126-3p	54972.9	64710.8	44355.3	32852.3	55697.5	68239.6	59129.4	46686.7	110567	201208	97643.5	120100	105247	33632.7	116949	55665	0.979095	14.5987	0.0112067	0.0350261
hsa-miR-2110	170.316	164.477	118.51	374.737	193.748	135.567	102.542	287.022	76.0184	66.5271	87.5235	88.4052	77.1881	258.487	90.276	107.1	-0.86151	5.50582	0.0112672	0.0350261
hsa-miR-184	4.9122	7.18792	2.75305	9.3299	5.01198	5.77359	4.29915	13.4005	15.3821	8.90311	22.1442	3.5994	34.1972	37.3905	2.307	55.4225	1.75312	3.46036	0.0112684	0.0350261
hsa-miR-9985	296.889	711.172	984.026	261.719	475.163	780.73	922.376	425.215	913.383	405.12	3170.1	5481.14	1020.8	508.577	562.293	240.602	1.34073	8.08509	0.0112711	0.0350261
hsa-miR-150-5p	1616.15	1017.76	842.003	593.778	1521.25	785.438	792.205	703.624	818.09	1476.63	1509.74	3244.52	1410.25	2387.77	1227.85	2225.04	0.861169	8.6835	0.0115018	0.0355183
hsa-miR-195-5p	1744.7	2052.64	2104.92	790.173	1057.64	2283.74	2813.13	1136.49	986.561	1069.15	511.359	1021.43	1218.67	576.585	1297.05	401.139	-0.981215	8.73881	0.0116918	0.0358793
hsa-miR-511-5p	269.899	221.409	182.63	204.816	313.363	295.073	321.336	272.687	270.436	732.905	518.695	661.51	239.494	367.947	493.852	365.284	0.810179	6.81063	0.0120329	0.0366966
hsa-let-7i-5p	108426	103230	91826	73238.7	125885	92646.2	98902.8	88135.1	136420	213655	131166	172864	101635	139861	150239	190290	0.66006	15.4235	0.0124344	0.0376869
hsa-miR-484	594.222	618.993	1186.47	381.186	446.78	398.509	417.474	495.782	837.358	1272.23	1741.59	971.784	950.245	509.42	1134.43	538.373	0.810952	7.95079	0.0133315	0.040158
hsa-miR-451a	34197.9	38287.8	141088	40695.2	2026.35	13066.8	5929.67	41636.3	854.659	33484.1	14657.5	18364.7	12488.7	3121.91	9843.86	3430.76	-1.71936	12.7856	0.0135261	0.0404958
hsa-miR-130b-5p	49.2854	94.3207	105.924	33.732	39.6255	55.1545	87.5097	42.8805	124.161	153.902	200.254	126.628	109.698	36.2185	152.074	49.7306	0.919615	5.03575	0.01381	0.0410952
hsa-miR-543	160.46	180.021	166.592	64.5341	61.8787	135.489	172.923	84.8308	213.656	746.23	153.964	351.714	382.573	78.2712	309.801	86.835	1.17899	6.16263	0.0139074	0.0411358
hsa-miR-3615	305.025	154.739	374.14	373.741	384.841	174.616	98.2826	283.175	306.051	289.277	765.349	304.979	359.54	528.187	602.027	639.499	0.818961	6.90579	0.0148606	0.043692
hsa-miR-423-5p	2827.79	3114.58	2808.24	7008.79	5605.64	2659.35	2294.38	5441.37	2400.46	2023.69	1915.63	2693.5	1915.89	2929.66	1889.41	3084.32	-0.752564	10.0242	0.0150305	0.0439285
hsa-miR-203a-5p	25.6163	32.8089	28.3615	61.8177	50.5087	31.0573	29.9214	52.4601	55.8058	33.1358	70.6495	238.077	66.06	89.8043	48.2503	30.5187	1.01233	4.03487	0.0152909	0.0444251
hsa-miR-144-5p	231.726	438.513	2646.42	233.221	8.84404	95.4513	135.655	392.801	9.58875	302.196	141.262	327.969	90.2804	11.1369	64.5926	11.3422	-2.12788	6.38445	0.0159954	0.0461985
hsa-miR-548e-3p	9.88534	8.45021	20.8968	10.6875	18.4515	17.2036	17.0738	15.2533	16.3428	23.4498	33.7124	29.0257	20.0947	27.5147	21.5226	26.0856	0.747747	2.80362	0.0165832	0.0474779
hsa-miR-483-3p	15.1342	11.0033	6.97852	25.0217	8.71984	5.83013	8.56593	8.56382	8.63083	52.6475	27.4122	7.41948	75.2977	0.649513	13.5156	27.4617	1.21828	2.71425	0.0166318	0.0474779
hsa-miR-365a-3p	217.564	217.772	265.544	241.854	229.562	270.972	275.442	279.366	235.842	173.539	95.9721	81.447	231.145	172.303	156.516	79.8922	-0.706039	6.12998	0.0167546	0.047552
hsa-miR-365b-3p	217.563	217.78	265.549	241.853	232.027	273.267	275.443	279.366	236.804	173.537	95.9723	81.4465	233.316	172.302	157.829	79.893	-0.704298	6.13292	0.0173368	0.0489217
hsa-miR-27a-3p	37968.7	63881.3	56474.1	18415.4	37732.7	64207	66985	43374.4	77982.3	104226	112537	103895	50555.5	133044	90471.6	59072	0.911515	14.2121	0.0176235	0.0494465
hsa-miR-3909	30.0274	22.4889	28.1039	19.8981	36.9774	37.8589	43.7382	31.4601	63.5287	76.6426	60.0928	54.8923	67.6057	33.0387	66.2141	29.0945	0.839724	3.89818	0.0183976	0.0513251
hsa-miR-513c-5p	4.79502	17.1711	32.1236	3.66578	12.3809	12.653	13.8817	13.3442	13.5342	0.592575	0.0273529	6.90782	8.2945	11.5442	3.10833	0.172934	-1.27347	2.00574	0.0190462	0.0528344
hsa-let-7b-3p	274.847	365.955	397.893	187.814	264.134	315.766	390.727	268.86	1053.99	471.214	781.177	433.187	508.046	324.22	550.154	118.424	0.783864	7.08639	0.0198052	0.0546312
hsa-miR-542-3p	29.9925	9.21843	22.0451	55.6665	77.2813	29.894	27.7823	20.9479	34.6224	33.9152	124.332	64.8044	40.1514	54.1209	49.617	138.014	0.963813	4.19215	0.0203311	0.0557685
hsa-miR-5701	1.19772	19.5005	8.95323	16.2797	8.72425	10.3656	6.44427	22.9417	25.0185	31.103	10.5857	21.2733	0.786448	56.9508	29.4968	35.5408	1.18158	2.6451	0.0210942	0.0575402
hsa-miR-320e	22.0721	9.12747	21.901	65.1392	43.047	27.5838	16.0591	28.5974	8.64039	11.2667	26.3052	16.0153	5.23222	6.33106	10.3138	37.6507	-0.95877	2.76392	0.0219118	0.0594402
hsa-miR-193a-5p	1640.13	845.41	733.433	4190.37	2167.98	1850.93	1217.13	1989.86	1474.56	765.89	1333.64	874.086	570.041	1082.21	806.748	1679.87	-0.769771	8.77079	0.0222	0.0598912
hsa-miR-9-5p	285.609	383.403	255.218	154.663	419.409	268.72	399.262	252.649	316.633	348.37	261.505	454.529	261.491	381.656	2365.73	324.226	0.963762	7.044	0.0224276	0.0601747
hsa-miR-28-3p	4539.76	4081.62	1868.43	3842.39	7165.2	4213.96	3510.38	3573.52	2619.91	2261.62	3723.64	2209.79	1891.87	2394.13	2089.2	2355.62	-0.746624	10.1199	0.0227938	0.0608248
hsa-miR-500a-3p	574.881	442.267	416.01	641.722	943.71	463.931	438.823	573.975	318.575	300.713	470.184	467.687	352.609	352.625	297.879	363.802	-0.621599	7.2454	0.0237457	0.0630223
hsa-miR-151b	47.9544	46.5035	26.4389	73.3721	44.4585	40.2298	51.2421	42.8958	39.4783	24.1655	24.2659	28.9612	26.5307	29.0989	45.4537	16.7072	-0.666351	3.49016	0.0241899	0.063856
hsa-miR-328-3p	1223.52	1429.77	852.925	1203.25	1335.09	1171.19	1290.76	912.433	729.57	788.767	441.774	678.097	1394.7	238.428	934.776	458.707	-0.734074	8.43379	0.0248968	0.0650811
hsa-let-7i-3p	58.7101	53.6979	41.1903	82.5897	48.1865	50.5523	43.7984	61.9791	102.029	117.535	49.5888	102.243	40.3536	92.196	100.236	119.269	0.713683	4.54147	0.024919	0.0650811
hsa-miR-296-5p	24.305	40.6694	27.7747	14.4938	22.2669	12.732	34.134	26.6968	20.2289	19.7971	11.6153	9.80199	23.2516	17.0111	6.30105	9.78495	-0.768844	2.78135	0.0251449	0.0652031
hsa-miR-1247-3p	11.9444	15.8211	7.39553	64.3698	45.4764	27.5812	35.2169	22.8652	10.5777	5.13202	1.0969	5.94724	5.14489	26.1709	7.67843	37.3633	-1.2164	3.09894	0.0252981	0.0652031
hsa-miR-619-5p	40.9002	32.2474	24.0374	35.4502	55.2841	20.7497	16.0625	32.4139	51.9683	23.2897	44.2993	44.1545	29.2814	71.2485	86.0835	90.2471	0.774603	3.73329	0.0253641	0.0652031
hsa-miR-4286	143.187	62.5077	105.409	114.707	221.879	154.988	104.656	175.453	39.4399	37.7308	81.1587	68.666	57.1743	83.3928	54.263	80.8543	-1.10706	5.46508	0.0273872	0.070037
hsa-miR-548bc	1.21594	0.953117	21.2431	9.27582	5.03778	9.1689	4.30574	10.503	20.2249	22.0975	12.6682	18.347	5.2384	11.2429	22.4593	9.80052	0.989439	1.97604	0.027933	0.0707082
hsa-miR-363-3p	861.817	947.786	3448.95	2186.45	376.578	416.943	527.467	1742.93	392.673	908.581	425.959	1042.2	289.961	821.021	925.644	542.358	-0.973851	8.14633	0.0279376	0.0707082
hsa-miR-381-3p	2651.31	1413.68	1122.92	2206.31	1399.38	1946.22	1808.56	1758.16	1221.37	5997.22	711.689	1674.15	17778.2	702.683	1776.61	1897.38	1.15041	9.83934	0.0281337	0.0708392
hsa-miR-3195	399.496	261.11	82.5128	160.805	334.457	787.4	453.724	521.564	322.483	163.603	91.7627	216.692	173.116	31.3533	185.994	260.574	-1.05409	6.98695	0.0305127	0.0764373
hsa-miR-3659	17.0748	21.6315	23.5475	25.4537	18.5766	13.8596	20.2976	35.3161	8.65013	2.0766	8.45301	6.74306	7.1022	6.3661	46.2183	0.2197	-1.00248	2.25421	0.0320881	0.0799758
hsa-miR-4791	4.79201	14.3486	9.09352	10.7027	35.2652	12.6578	7.5137	16.2156	22.1253	34.9423	7.42726	13.5646	46.9174	49.5783	12.1847	28.8191	0.954981	2.81132	0.0327282	0.0811594
hsa-miR-500a-5p	6.35787	10.2011	14.0841	7.67542	9.82879	8.04813	3.24546	5.70304	10.5731	15.9354	18.9557	16.045	9.30176	19.4987	12.3643	8.43579	0.851468	2.02534	0.0331916	0.0818949
hsa-miR-3928-3p	15.5974	15.5235	15.5843	56.7179	27.1247	20.7083	10.7264	28.6122	13.4747	2.83099	18.9457	6.71977	9.21976	15.4052	12.4054	22.9573	-0.920043	2.69211	0.0335755	0.0824278
hsa-miR-193a-3p	66.4311	75.7327	88.0529	138.805	80.284	157.163	96.0926	68.6252	184.795	42.9486	410.004	528.625	86.333	132.549	57.9654	66.228	0.967996	5.31814	0.0353299	0.0858267
hsa-miR-141-3p	864.055	978.767	929.651	722.464	900.825	1265.28	1032.4	1159.41	2007.76	1021.17	1124.94	1445.41	408.362	6651.13	1840.38	726.497	0.955357	8.61892	0.0354231	0.0858267
hsa-miR-192-5p	848.256	1216.77	1205.67	985.198	1265.99	854.337	1241.64	1263.33	2878.86	1099.24	1289.4	2880.6	880.924	1823.92	1375.27	1659.66	0.645547	8.85242	0.0354843	0.0858267
hsa-miR-30b-3p	62.1412	82.3234	37.3436	169.041	97.4641	71.2442	56.624	129.701	57.7518	41.5778	42.1911	37.2593	65.3485	41.9869	71.5536	65.7817	-0.744885	4.54477	0.0359677	0.0865693
hsa-miR-548o-3p	29.9833	48.658	40.5529	20.6537	45.5753	37.889	39.4966	22.8568	58.7032	94.1007	57.9989	74.7858	44.4128	19.235	119.649	55.0276	0.886451	4.2134	0.0374772	0.0897624
hsa-miR-1275	52.0548	116.964	64.9029	175.913	115.95	80.4299	43.8279	147.818	96.2894	41.5605	50.6181	44.9148	44.2485	39.5358	41.7593	94.3452	-0.815553	4.61132	0.0395389	0.0942408
hsa-miR-12136	29.148	43.7046	34.9423	96.5433	70.2639	39.1148	26.7423	107.807	23.0886	14.9941	25.3129	20.4954	53.1134	19.321	13.507	51.6794	-1.02408	3.69163	0.0397877	0.0943756
hsa-miR-150-3p	16.4527	20.6653	17.1347	17.7313	25.733	11.5454	8.58303	11.421	7.66675	22.642	21.1088	49.8416	20.2456	32.3753	16.8167	57.0934	0.827831	2.79836	0.0413351	0.0975746
hsa-miR-130a-3p	294.959	270.82	323.221	264.953	313.4	361.633	283.994	150.611	171.314	149.918	279.347	160.87	153.704	284.032	199.091	153.89	-0.541834	6.12976	0.0440876	0.103574
hsa-miR-433-3p	138.313	41.2661	79.7037	148.053	108.585	118.243	56.6313	124.914	35.5885	97.2103	40.0918	67.1514	91.0554	22.4827	39.7617	86.2501	-0.777537	4.83688	0.0444019	0.103816
hsa-miR-377-5p	32.2541	19.0263	21.8478	45.652	12.5148	28.7136	28.8293	34.3354	9.608	15.1623	3.20692	11.3685	28.9718	8.79828	8.99483	26.9918	-0.999177	2.91525	0.0452774	0.105068
hsa-miR-18a-3p	27.8787	35.1044	48.2361	26.1379	34.5089	20.7376	19.2533	23.8205	55.8328	45.4309	81.1184	44.9728	35.5175	50.1531	29.2688	30.4068	0.68483	3.55504	0.0454888	0.105068
hsa-miR-365b-5p	21.5584	5.3341	5.14822	28.712	24.5554	13.8268	12.8382	20.9867	43.333	21.8595	36.8874	23.5529	11.8719	45.4221	15.4745	45.0621	0.833559	3.20829	0.0455794	0.105068
hsa-miR-411-3p	9.17566	5.15506	24.5339	4.44339	3.88265	25.0928	22.3637	12.3864	13.4472	73.3378	15.8496	21.2542	75.7736	7.10673	14.8229	11.2776	1.10664	2.86651	0.0466454	0.107023
hsa-miR-6511b-3p	23.0115	11.8241	9.2616	23.1954	26.9872	12.6937	19.2143	12.3739	15.4297	6.72815	3.20022	4.43189	22.0576	6.39192	10.5147	5.66712	-0.938988	2.5156	0.0479702	0.109551
hsa-miR-191-5p	16597.4	17927	20660	18370.9	16291.7	17173.9	17535.8	20417.2	15618.4	12952.5	13548.4	13558.1	12639.9	9471.35	10155.6	14847.2	-0.496073	12.3037	0.0484234	0.110073
hsa-miR-502-3p	375.952	172.553	227.529	390.649	460.075	235.446	241.31	317.499	155.909	171.163	230.876	218.178	186.29	262.145	180.69	186.755	-0.60747	6.40367	0.0487002	0.110193
hsa-miR-3613-5p	115.159	173.712	257.676	56.0343	88.9883	128.635	228.41	98.1805	280.091	403.321	356.309	285.325	217.048	167.322	229.164	47.044	0.795501	5.86521	0.0537137	0.120685
hsa-miR-9-3p	12.7665	17.9383	17.2492	7.53506	14.8711	21.778	29.8293	18.1141	34.6464	22.596	13.7496	22.7539	14.0619	29.0575	111.998	27.592	0.985606	3.01325	0.053829	0.120685
hsa-miR-30a-3p	1475.47	2265.24	1231.95	1412.72	1787.96	1827.95	1876.88	1252.81	1003.88	1179.73	738.019	1081.65	2429.33	364.607	1281.19	311.963	-0.646429	9.03197	0.0562014	0.124915
hsa-miR-296-3p	37.045	47.3514	18.1633	175.579	75.2194	35.6936	34.211	77.2422	28.8608	32.522	23.2248	31.9759	41.4622	23.3478	31.3394	80.2864	-0.785499	4.09564	0.0562245	0.124915
hsa-miR-146b-3p	91.5185	83.1527	45.9584	174.251	333.652	62.1126	49.1681	111.545	149.166	228.06	127.603	192.929	60.241	207.841	139.955	630.166	0.865437	5.96667	0.0579317	0.128128
hsa-miR-598-3p	32.1988	22.5109	50.4772	19.1194	30.8776	31.0193	38.4193	29.5485	70.2772	74.381	77.9814	54.1427	33.5323	48.4872	55.6623	12.7021	0.754367	3.86064	0.0582199	0.128188
hsa-miR-494-3p	302.807	281.669	436.204	123.824	151.957	486.712	419.543	267.907	109.703	359.633	101.244	170.864	289.691	94.5043	103.272	81.2754	-0.914702	6.22633	0.0608902	0.133469
hsa-miR-382-5p	574.975	289.838	264.217	682.672	496.042	566.034	332.067	545.383	172.26	422.159	176.101	278.37	443.596	206.955	181.849	569.149	-0.617925	7.04168	0.0632958	0.138126
hsa-miR-26a-2-3p	10.5225	21.8954	15.5907	9.83404	29.5612	35.5054	51.1337	20.0076	30.7843	47.7814	25.3341	27.3367	58.3927	72.2155	37.2656	23.5702	0.729582	3.53057	0.0640922	0.139095
hsa-miR-625-3p	73.7493	84.7127	72.8096	34.4938	94.8908	64.3267	80.0604	45.74	107.791	145.542	129.672	127.396	44.8144	79.1586	127.07	186.366	0.787308	4.77865	0.0643065	0.139095
hsa-miR-203b-3p	24.9962	25.4039	21.8278	24.5965	41.7924	32.1276	30.9551	19.0461	32.7024	13.4108	79.031	18.0983	27.1063	158.395	64.2777	24.9901	0.920398	3.91577	0.0667786	0.143199
hsa-miR-30b-5p	1801.89	2788.95	2901.44	1596.01	2596.17	1859.01	2417.1	2108.07	1489.94	1714.65	958.367	1209.71	2765.44	1433.22	2054.76	671.569	-0.554988	9.2339	0.0667872	0.143199
hsa-miR-3609	5.48484	11.9909	17.3883	16.1054	39.149	28.618	22.4118	14.282	9.6133	8.22723	10.5546	9.84772	20.8395	13.7734	8.36535	15.0079	-0.723406	2.29564	0.0698969	0.1488
hsa-miR-34c-5p	133.084	73.145	175.442	130.116	177.646	163.044	183.616	184.027	166.493	195.404	518.586	251.739	166.952	274.236	127.471	144.365	0.593296	6.01505	0.0700055	0.1488
hsa-miR-188-5p	9.32123	12.988	6.74841	14.8419	5.04875	3.53728	6.42829	8.5784	11.5391	10.5157	9.51313	19.1749	13.2971	5.52182	17.1096	24.3497	0.712731	1.86523	0.0724547	0.153342
hsa-miR-664a-3p	51.4075	101.754	87.5219	36.0338	65.45	87.2279	97.1221	51.4636	51.0155	37.0399	48.4963	42.6735	77.5967	46.0893	48.4681	15.4232	-0.649681	4.38703	0.0744141	0.156813
hsa-miR-144-3p	809.503	905.591	4961.91	3137.18	33.5267	382.503	339.573	2153.87	58.6747	1484.22	411.193	1656.87	174.069	147.02	409.828	236.428	-1.47498	8.1901	0.0760119	0.159495
hsa-let-7f-2-3p	39.2579	46.795	68.0543	22.9283	64.0943	41.389	75.7558	52.4375	88.5568	91.7427	93.8136	93.1315	55.2729	59.7805	81.888	35.9763	0.558707	4.31551	0.0771553	0.161205
hsa-miR-766-3p	9.94866	8.12025	6.99613	9.16621	19.5526	10.3662	14.9283	13.3529	11.5281	19.6833	21.0838	17.4927	9.53163	18.5755	14.2612	43.2613	0.728676	2.61624	0.0779123	0.162097
hsa-miR-25-5p	68.5579	79.4735	50.1573	216.841	143.037	112.529	66.2354	128.726	431.299	95.2984	134.968	91.3646	79.7498	124.469	176.173	227.696	0.648391	5.23437	0.0782833	0.162182
hsa-miR-574-3p	745.368	658.165	604.041	428.187	581.221	577.577	701.419	561.574	484.14	569.89	550.308	405.775	405.168	265.987	520.787	197.972	-0.513585	7.62328	0.0806672	0.166418
hsa-miR-369-5p	44.3956	32.9415	61.3522	26.8331	18.6889	53.9095	62.9399	29.5348	37.5102	184.006	35.8858	81.6498	108.582	31.389	48.2777	48.2477	0.79814	4.26867	0.0816254	0.167691
hsa-miR-186-5p	5379.53	4605	5306.9	5507.14	5467.57	3667.47	4387.96	5756.95	3796.08	3673.98	2646.25	2516.37	2763.12	4799.72	3906.84	4269.03	-0.498347	10.3498	0.0836091	0.17105
hsa-miR-374a-3p	117.283	142.905	268.576	54.4845	161.656	140.12	271.1	103.9	338.814	297.049	304.673	244.822	319.246	240.188	236.366	78.5966	0.71034	6.00401	0.0856035	0.174404
hsa-miR-19b-3p	614.882	612.978	841.542	1088.63	756.424	584.505	595.763	948.7	620.819	470.466	471.271	541.591	294.155	510.356	655.083	543.59	-0.55665	7.50833	0.0861699	0.174832
hsa-miR-190a-5p	14.9647	20.8768	27.0271	15.3569	11.2223	19.5041	14.9633	14.2881	11.5504	8.24959	8.45185	7.52773	16.7885	17.1214	11.8054	4.36494	-0.66182	2.45352	0.0881947	0.178204
hsa-miR-942-5p	23.6242	24.7837	37.5212	23.1011	8.81819	19.5572	14.9809	27.6619	52.9686	40.9777	43.2056	27.3819	20.3895	23.3627	27.3931	30.2792	0.583796	3.10039	0.0964456	0.194077
hsa-miR-574-5p	386.588	321.063	174.399	567.138	605.647	269.906	269.077	440.503	224.253	181.727	167.659	208.932	175.732	348.721	281.677	392.259	-0.615715	6.90717	0.0982251	0.195914
hsa-miR-365a-5p	54.357	40.426	16.0251	105.825	82.5414	44.8423	36.3401	84.8868	141.503	58.1695	81.2025	53.9806	38.2615	175.708	60.0181	244.899	0.872378	4.95441	0.0983492	0.195914
hsa-miR-6516-5p	6.32785	4.77929	8.70452	6.85375	5.05831	18.1874	8.55028	12.4129	14.4336	17.4698	11.6153	10.5789	11.3575	18.6588	3.63956	29.6818	0.692835	2.04242	0.0985557	0.195914
hsa-miR-127-5p	162.652	51.8999	67.1797	171.151	136.939	141.204	93.9791	139.211	32.6954	95.5855	31.6714	63.2568	97.8774	55.7355	49.6024	138.071	-0.776229	5.33109	0.100658	0.199287
hsa-miR-576-5p	22.0637	44.7585	56.4203	17.5724	25.9803	25.308	32.0297	22.8631	73.1803	44.6664	50.603	48.0462	27.0229	34.6944	70.9915	23.605	0.630517	3.64125	0.101867	0.200448
hsa-miR-3960	67.2982	33.7822	22.4013	54.6263	44.5403	99.7711	80.0506	103.97	46.2053	27.9132	31.6486	32.7196	16.2617	89.3514	27.9915	46.6118	-0.670694	4.1775	0.102061	0.200448
hsa-miR-425-5p	517.589	367.847	770.183	782.83	377.702	391.611	301.117	691.273	930.735	683.334	741.168	814.639	290.06	903.471	847.482	1580.83	0.693207	8.14987	0.10304	0.201565
hsa-miR-514a-3p	894.87	670.273	1145.46	654.661	1095.7	1152.77	1000.37	928.657	978.911	124.019	16.9184	591.202	316.002	1314.87	808.504	40.1736	-0.847567	8.30006	0.104851	0.204057
hsa-miR-1285-5p	17.4232	10.7811	16.4001	8.40631	8.69792	6.95404	5.37742	8.56831	16.3619	9.72011	13.7182	17.5664	9.3824	16.9934	24.4893	15.1438	0.6116	2.11278	0.105386	0.204057
hsa-miR-335-3p	334.602	272.971	167.487	130.042	84.1106	168.844	334.105	188.772	387.882	642.006	69.6366	250.058	583.574	227.154	857.403	81.3618	0.88247	7.38545	0.105561	0.204057
hsa-miR-590-3p	17.0118	41.2511	54.1665	9.04604	23.5181	24.1546	46.9124	13.3142	48.1191	73.6523	48.5042	57.2392	56.7948	52.5703	53.0495	12.6984	0.821666	3.50748	0.106041	0.20418
hsa-miR-511-3p	32.1171	29.543	34.5668	49.3683	49.2911	41.3389	41.6381	38.1316	13.4482	42.6135	34.7745	39.8065	13.933	30.7521	18.8199	24.7912	-0.521157	3.35015	0.106803	0.204845
hsa-miR-6500-3p	9.20762	5.04832	7.00656	32.1429	7.51864	3.55632	7.50697	20.0623	7.70181	7.58508	4.24154	6.05331	8.5664	3.94952	6.50184	10.776	-0.794392	2.05801	0.107752	0.205861
hsa-miR-215-5p	15.07	11.2804	7.06562	13.0781	12.3735	20.5639	7.51129	16.2198	15.3844	23.5146	14.7841	19.0246	36.0385	19.3797	18.9253	19.2831	0.658848	3.1972	0.112645	0.214375
hsa-miR-486-5p	5304.92	5139.6	23563.8	12375.7	467.89	1665.06	2030.69	9192.24	204.013	5288.05	2208.73	3476.85	14296.1	437.386	942.8	475.335	-1.12808	10.5574	0.113997	0.216111
hsa-miR-5585-3p	13.7766	4.77131	10.5738	6.06414	18.2148	8.06554	4.31065	4.74121	6.71261	8.1963	20.0044	14.4833	5.20001	12.0831	27.9799	16.4228	0.655848	2.01868	0.114544	0.216217
hsa-miR-486-3p	35.6532	66.6549	136.03	71.7696	12.5569	12.7682	20.3411	55.3021	4.778	159.995	14.8133	27.2295	701.957	9.52078	12.1043	12.7173	1.19986	4.55128	0.114934	0.216217
hsa-miR-7704	219.733	175.564	84.5551	444.808	236.939	203.28	188.997	352.81	283.024	95.3153	112.833	120.425	49.2553	140.695	103.289	331.478	-0.626194	5.96492	0.115434	0.21633
hsa-miR-887-3p	23.1003	11.5606	5.10621	22.4792	29.3161	2.41916	6.45366	18.1243	6.73212	2.87725	3.19458	5.25556	4.82754	7.26789	8.56618	18.5157	-1.03808	2.48413	0.121911	0.227598
hsa-miR-30c-1-3p	56.4622	74.6031	39.2955	92.5501	70.3444	82.6361	47.011	83.9163	71.2497	41.6031	52.7108	45.7294	44.0349	37.9407	49.1009	44.0066	-0.501564	4.36329	0.124069	0.23075
hsa-miR-339-5p	300.058	165.087	329.248	174.751	179.032	196.401	299.984	304.166	358.048	267.361	518.659	355.462	271.909	334.026	509.157	112.909	0.484823	6.53199	0.127856	0.236263
hsa-miR-93-3p	35.0948	22.5364	28.1345	51.0333	21.1026	28.7401	30.9705	38.1469	61.618	52.3189	53.7565	34.9942	37.5912	26.5704	65.054	27.6774	0.476309	3.67227	0.127996	0.236263
hsa-miR-221-3p	24332.4	18212.6	24956.2	14586.9	27870.9	28287.4	25726.6	27834.1	21418.4	9933	28952.4	16288.9	11629.1	26582.5	13157.9	11209.8	-0.46278	12.525	0.128699	0.236672
hsa-miR-99b-3p	680.162	598.115	356.283	640.144	762.501	664.81	474.055	729.401	458.146	447.008	318.418	337.051	267.851	776.705	356.815	631.226	-0.449015	7.37591	0.130136	0.238421
hsa-miR-26a-5p	191309	329367	268271	97777.6	229516	277390	364569	179181	164474	203263	129138	166963	256404	104980	185087	75437.5	-0.591501	15.9561	0.131659	0.240259
hsa-miR-181d-5p	324.251	412.381	210.643	499.306	455.241	272.193	275.477	425.249	513.966	219.515	248.853	269.085	189.353	588.84	344.95	1977.59	0.59791	6.94158	0.132563	0.240259
hsa-miR-1843	60.7989	44.0567	76.8979	43.0087	89.96	68.8946	71.5275	69.6023	66.3949	71.1275	98.0442	94.5872	79.1171	143.337	71.915	93.3532	0.448865	4.66905	0.132787	0.240259
hsa-miR-154-5p	38.9091	12.2746	35.6916	23.08	17.3777	21.8459	13.9201	26.7005	8.63926	29.063	6.36571	19.8934	25.4177	12.0579	11.6433	15.1558	-0.587649	2.8987	0.133263	0.240259
hsa-miR-409-5p	118.138	69.1331	132.507	84.64	81.5473	137.738	101.438	152.578	32.6941	145.068	64.3276	78.5603	125.8	67.8951	37.7264	57.8141	-0.531503	5.06802	0.133586	0.240259
hsa-miR-98-5p	1474	2191.29	2182.03	740.091	1913.84	2329.67	2627.38	1094.53	2962.57	3233.09	3120.63	2559.18	3357.57	1847.28	2123.24	1548.66	0.512212	9.52475	0.134826	0.241605
hsa-miR-107	585.528	577.437	1358.26	736.427	555.373	638.447	597.894	727.48	441.772	483.341	689.473	573.635	547.334	745.044	451.807	358.489	-0.428223	7.54195	0.13924	0.248607
hsa-miR-654-5p	146.336	48.0204	50.025	101.718	97.4645	104.458	51.2909	105.844	35.5883	123.917	34.8265	58.7069	54.9796	35.4656	35.8022	102.556	-0.557712	4.76901	0.141391	0.251532
hsa-miR-425-3p	252.757	171.901	178.202	236.492	316.983	179.179	151.641	308.943	208.871	134.767	178.174	154.791	123.184	186.039	168.28	227.709	-0.381008	5.98187	0.147328	0.260329
hsa-miR-218-5p	2775.73	2867.29	2096.92	1288.6	1417.95	2643.18	3911.71	1771.49	1296.47	2026.87	568.303	2018.45	1659.39	1149.25	3810.04	480.807	-0.528733	9.49922	0.147396	0.260329
hsa-miR-24-1-5p	172.427	325.502	199.418	105.355	182.7	296.165	273.291	193.539	463.949	270.418	192.966	234.07	287.033	427.97	519.734	122.5	0.529907	6.32896	0.14978	0.263591
hsa-miR-1307-5p	96.5782	137.927	64.9809	197.504	143.039	66.6895	55.567	109.643	87.5609	136.314	130.748	138.005	62.3152	288.206	166.364	241.292	0.522338	5.38429	0.151945	0.265967
hsa-miR-3158-3p	50.0329	50.5164	80.7876	107.38	48.2015	32.2508	26.7435	69.6121	30.7874	49.3483	26.383	29.6611	37.3186	7.90945	71.8832	45.2139	-0.639279	4.14685	0.152213	0.265967
hsa-miR-200a-3p	5517.58	6846.58	5847.01	6376	8884.28	7998.46	6532.82	9191.29	13098.6	3741.95	8017.76	6170.93	3407.33	18401.2	20913.3	8497.2	0.524158	11.2571	0.155717	0.271124
hsa-miR-1306-5p	16.5516	31.031	5.04435	16.2378	12.3704	11.5137	6.44828	5.68894	3.8269	5.18497	19.9396	4.44215	8.81212	7.2327	12.6279	5.64836	-0.586174	2.05046	0.157567	0.273377
hsa-miR-34a-5p	351.687	172.179	263.43	181.686	326.899	274.415	293.585	145.847	351.311	363.699	311.021	395.182	326.319	312.983	372.048	241.781	0.410627	6.83251	0.16405	0.282654
hsa-let-7c-3p	25.0259	25.1849	47.8439	10.6054	21.0519	25.2755	39.4523	11.4066	55.844	35.5495	84.2484	35.0246	47.9301	22.5204	35.2769	5.83613	0.653222	3.57458	0.164066	0.282654
hsa-miR-28-5p	1374.62	1203.02	808.056	1186.28	1463.4	1329.63	1517.08	970.595	1177.14	1084.28	982.581	887.868	644.226	845.189	1049.94	751.011	-0.408402	8.33241	0.164924	0.283138
hsa-miR-130b-3p	28.6024	38.285	36.132	40.9451	21.0846	20.7383	17.1239	33.376	38.492	30.955	54.8017	40.3944	7.6399	55.0753	20.0426	88.5782	0.52131	3.37737	0.167919	0.286664
hsa-miR-429	687.856	1258.81	1109.26	547.541	893.432	1176.89	1216.01	1161.31	1815.27	953.766	1643.61	1357.73	620.545	1687.25	3251.22	814.29	0.593343	8.57837	0.168145	0.286664
hsa-miR-7977	50.052	47.0141	45.361	78.7101	56.7715	59.7018	31.0065	72.4811	38.4939	39.369	59.0051	28.8726	45.8442	24.9594	46.5507	41.2036	-0.45357	4.0609	0.171484	0.291344
hsa-miR-509-3p	45.6673	74.535	74.8587	34.4966	93.6528	72.3332	68.3322	75.3273	128.156	7.34701	0.0406658	35.0295	26.8767	99.1509	18.7326	0.274324	-0.768383	4.48021	0.175203	0.296636
hsa-miR-589-5p	73.7101	68.1653	62.4791	101.797	123.166	46.0201	49.1491	74.3647	39.4453	48.4378	60.0878	58.7519	35.6619	60.6862	39.1378	84.7879	-0.488226	4.5267	0.179717	0.303233
hsa-miR-127-3p	10210.8	5086.18	4523.8	7947.56	8541.28	7561.01	5107.56	9145.52	3245.51	7742.13	3135.44	4909.36	9260.56	2368.11	3782.19	7953.19	-0.455376	11.202	0.184947	0.310989
hsa-miR-501-5p	16.6089	8.10357	18.5065	19.4536	11.1353	8.10019	4.31863	5.69153	23.1189	22.8484	7.41761	19.1069	7.35225	12.0545	11.6374	25.8064	0.489777	2.33442	0.187534	0.314264
hsa-miR-1292-5p	14.2831	5.22963	9.14575	28.8026	13.616	10.3989	11.7665	21.957	19.2431	15.0471	36.8408	15.1533	9.56815	13.6512	16.9154	39.3374	0.471704	2.45749	0.189088	0.315789
hsa-miR-152-5p	29.9945	22.6616	3.10558	64.2414	37.0115	29.893	29.9115	54.3854	74.1386	39.3074	35.8707	45.7214	18.5001	63.9684	29.253	88.7763	0.52714	3.74769	0.190346	0.316174
hsa-miR-337-3p	25.7424	25.2612	23.7982	14.4871	19.8383	40.0822	42.6462	18.0927	28.859	69.2466	16.9105	42.7387	97.7161	12.7747	30.6576	8.57683	0.540508	3.56861	0.190606	0.316174
hsa-miR-6503-3p	53.6932	36.7639	30.6816	84.1895	62.8676	36.8131	48.0548	53.3925	29.8234	39.3967	24.2785	44.287	18.3588	24.9713	57.9031	60.0797	-0.445948	3.80934	0.192951	0.318252
hsa-miR-30d-5p	21792.2	34187.4	22626.5	23000.6	35926	27055.4	25097.8	28356.6	20740.8	22951.6	16823	18753.5	28709.2	14183.6	29593.1	17828.9	-0.362601	12.9096	0.193738	0.318252
hsa-let-7d-3p	461.008	565.391	648.414	401.26	480.032	466.201	523.136	402.34	767.118	702.387	715.845	527.015	1073.54	460.131	626.098	232.326	0.371267	7.53724	0.193803	0.318252
hsa-miR-6842-3p	5.60514	7.57298	4.82243	11.6486	14.6096	8.05507	2.18337	11.4587	9.61081	8.98685	6.35984	5.94354	7.20808	11.2805	11.7258	41.3379	0.613769	2.2121	0.197527	0.323285
hsa-miR-653-5p	11.968	15.5602	31.7549	12.1635	16.1634	20.712	69.1995	19.0511	6.70991	28.2739	9.51966	19.1062	35.3221	10.4148	12.3085	9.81379	-0.590368	2.79724	0.199171	0.324894
hsa-miR-151a-5p	262.762	259.681	220.835	250.352	255.425	200.988	307.452	177.32	204.05	197.749	195.043	197.561	177.537	180.339	295.678	71.7107	-0.345029	6.06762	0.199851	0.324923
hsa-miR-628-3p	8.53045	13.3828	2.88592	3.69219	7.48049	13.7128	15.963	11.4483	8.64139	18.2451	6.36363	5.15578	27.1687	24.4308	13.0216	15.1163	0.601181	2.07387	0.203533	0.328734
hsa-miR-376c-3p	63.8884	23.0829	30.5614	54.755	45.6671	49.362	42.7149	43.8537	16.338	53.3266	12.6931	21.2491	84.048	8.72904	21.4571	20.7678	-0.588885	3.56731	0.203534	0.328734
hsa-miR-548k	15.6168	30.9011	31.5461	13.7356	30.7387	16.1399	20.2985	20.9684	38.5138	23.3991	48.4471	24.3325	16.0839	26.6496	31.4422	26.171	0.438107	3.14128	0.205298	0.329452
hsa-miR-376a-3p	17.868	11.8832	13.3159	23.1798	23.3722	24.0582	18.1555	12.3724	10.5758	25.3112	5.30963	12.1661	19.0946	6.34624	13.0733	12.407	-0.492998	2.41934	0.20532	0.329452
hsa-miR-92a-1-5p	68.5756	68.9562	56.4609	190.603	147.914	91.8898	64.098	116.328	243.558	105.975	186.578	121.226	81.7591	96.1534	68.508	186.497	0.431243	5.00505	0.208022	0.332173
hsa-miR-487a-5p	17.8974	14.8313	13.2454	12.2264	10.0039	21.7699	14.9625	29.6042	6.71696	23.0482	5.30665	13.7696	24.5943	8.8282	7.69733	3.02472	-0.551879	2.31812	0.209117	0.332173
hsa-miR-24-2-5p	958.545	1089.2	688.193	1348.91	1056.29	1369.78	1058.03	1450.22	1144.39	1573.69	1186.08	1273.04	675.234	1631.42	1393.67	3354.13	0.439396	8.50212	0.209639	0.332173
hsa-miR-7976	19.3753	11.7183	17.1721	19.293	11.2155	9.27389	14.9605	27.692	12.5123	17.5672	11.6024	16.9003	11.124	3.08372	12.4415	8.38832	-0.488288	2.19931	0.209722	0.332173
hsa-miR-125b-1-3p	221.275	216.706	129.119	134.692	217.139	206.671	223.121	169.703	183.82	382.085	214.032	331.179	319.097	159.229	189.139	163.56	0.354774	6.35548	0.211201	0.333439
hsa-miR-335-5p	286.559	105.047	110.023	319.907	100.127	172.275	295.683	194.499	164.599	159.174	29.5727	130.417	146.554	118.044	233.594	67.5397	-0.594567	6.18737	0.217267	0.341917
hsa-miR-129-5p	7.84157	4.67288	2.82791	20.4751	9.83454	6.92495	6.42633	3.78597	5.75132	5.13827	6.35722	3.63092	7.15092	23.7145	21.323	20.2616	0.526387	2.17135	0.229177	0.359508
hsa-miR-151a-3p	7540.93	7223.57	4155.51	6537.01	9840.54	7535.74	7497.94	7140.39	11113.9	10209.7	10143.1	9094.88	5751.49	9655.85	10157.7	9714.67	0.400137	11.5874	0.234992	0.367456
hsa-miR-509-5p	14.7781	39.9359	106.954	10.5669	37.111	64.2327	56.5707	53.3978	89.641	5.0787	0.0395541	23.564	20.2704	73.2578	20.1312	0.265328	-0.720551	3.90334	0.242394	0.377827
hsa-miR-26b-5p	18284.8	34855.7	36552.2	8245.45	16331.3	29393.2	39473.3	15316.2	14738.7	21315.8	19698	19508	29415.6	17004.9	15509.3	5614.73	-0.474727	12.6578	0.248877	0.386705
hsa-miR-532-5p	2203.6	2131.96	2246.7	1979.69	3332.71	1961.2	2104.31	2551.44	3110.79	2513.16	2633.58	3780.57	2447.74	2089.94	3253.22	2858.01	0.29347	9.71792	0.258551	0.400468
hsa-miR-203a-3p	110841	138985	170988	83487.9	203537	215005	156619	173296	88843.1	45468.8	242394	163638	156129	119746	79329.4	64137.3	-0.384473	15.3512	0.260835	0.402736
hsa-miR-190b-5p	5.48505	33.3028	27.302	7.52419	23.3985	28.6171	25.5984	7.59176	32.7329	31.0955	10.5861	8.95139	55.1245	37.2972	22.1523	20.7391	0.486407	2.87805	0.26631	0.4099
hsa-miR-181c-5p	44.3028	40.1573	43.2031	84.1776	66.5512	36.8157	39.5308	60.0745	70.2574	33.9062	30.6185	34.9071	16.4375	101.212	63.4393	226.46	0.473609	4.12469	0.269136	0.412956
hsa-miR-136-3p	175.392	150.128	175.657	124.684	155.528	196.322	224.173	162.079	79.8633	210.863	56.9756	122.004	316.712	62.9395	111.893	88.0594	-0.383886	5.62245	0.272248	0.415111
hsa-miR-106b-5p	557.611	488.763	1321.71	832.027	483.823	509.876	430.295	803.77	594.827	465.151	554.547	418.687	263.606	730.485	785.551	388.652	-0.368287	7.36132	0.272858	0.415111
hsa-miR-374a-5p	621.991	964.255	1893.2	316.396	554.189	895.624	1401.74	594.927	1779.67	1871.62	1258.81	1581.35	1322.3	1095.1	1248.29	375.111	0.540473	8.33679	0.273077	0.415111
hsa-miR-6499-5p	32.3383	18.713	13.5418	26.9827	22.2544	29.8149	21.3684	25.7439	4.78159	2.06129	59.8751	9.77646	9.44096	21.0798	19.0254	8.47774	-0.506773	2.79003	0.273982	0.415201
hsa-miR-1185-1-3p	29.5185	15.2145	19.4379	18.4404	16.1232	29.7663	14.9752	18.1049	22.1216	70.2384	13.7456	18.9382	30.6851	29.9145	16.1446	34.2627	0.540667	3.1567	0.28338	0.428121
hsa-miR-361-5p	577.657	867.47	978.068	331.829	609.633	830.129	903.186	526.284	690.124	616.031	884.478	560.659	662.93	330.692	291.205	246.019	-0.392679	7.55204	0.285384	0.429827
hsa-miR-1180-3p	137.5	93.5525	115.807	188.159	141.856	80.4575	71.5749	130.625	128.001	137.095	158.139	180.853	118.648	171.508	136.821	141.441	0.284735	5.49645	0.288708	0.433503
hsa-miR-92b-3p	438.05	735.179	672.075	381.199	597.201	481.137	606.403	353.704	829.681	811.532	989.924	536.92	626.316	469.83	799.118	350.322	0.34585	7.67103	0.295144	0.441817
hsa-miR-326	58.6576	26.9015	43.4084	122.841	110.774	40.2726	47.005	45.7442	31.7441	48.5021	23.2324	38.8383	20.5934	37.9578	41.8561	114.345	-0.476513	4.48926	0.306204	0.45698
hsa-miR-23a-3p	18495.3	20984	21416.3	14751	31849.1	31307.2	27594.9	18974.6	19473.2	22063.6	31816.8	17796.9	18480.4	14512.8	11990.7	17108.2	-0.274612	12.5922	0.308907	0.458552
hsa-miR-5100	32.8239	26.3289	53.1669	52.4544	46.8662	45.9188	23.5321	51.4992	39.4461	36.2442	43.2433	54.9195	48.3915	35.4871	69.575	91.5479	0.322705	4.08624	0.309774	0.458552
hsa-miR-29c-3p	299.906	292.496	402.351	320.424	377.558	297.426	385.403	306.048	217.51	257.572	149.745	160.795	425.819	224.791	256.03	471.766	-0.312074	6.45093	0.31006	0.458552
hsa-miR-200b-3p	16356.1	24580.2	17073.3	12108.7	24318.4	23442	22695.6	22339.4	37758.7	14615.4	38434.5	26070.3	12894.6	19490.4	48336.9	11238.7	0.358317	12.7792	0.31816	0.469118
hsa-miR-454-3p	55.7307	61.2117	222.712	32.1712	33.4971	52.8843	60.8745	50.51	70.2441	105.329	153.876	116	87.8319	128.689	86.3682	26.4331	0.449487	4.69353	0.321356	0.472412
hsa-miR-99b-5p	8786.63	9095.05	5800.13	8291.08	11479.2	8923.94	7878.03	8834.68	8141.75	8398.91	6440.56	6357.14	6158.26	9109.15	5242.09	8269.14	-0.249488	11.3491	0.331768	0.485512
hsa-miR-874-3p	234.847	154.258	150.5	298.25	249.213	200.964	155.906	263.166	171.32	187.911	229.809	195.3	142.721	186.034	142.655	147.002	-0.286155	6.03038	0.332244	0.485512
hsa-miR-330-3p	129.655	89.781	58.6202	151.894	129.506	97.6308	67.3015	130.635	105.86	90.0319	113.877	99.0572	96.8805	96.159	122.408	333.952	0.298762	5.20377	0.333751	0.486266
hsa-miR-505-5p	18.5095	28.0429	43.6134	12.9476	10.047	19.5654	37.3131	20.0092	14.4251	29.769	9.52273	29.1893	15.6092	14.4972	22.3645	5.78424	-0.400403	2.81606	0.336369	0.486547
hsa-miR-17-3p	42.2181	19.6323	22.1939	99.8913	48.093	20.7761	24.5982	55.319	36.5806	22.6177	31.6323	18.9265	9.74651	47.0423	42.7314	41.0443	-0.415722	3.47706	0.336788	0.486547
hsa-miR-22-3p	20040.4	11918.5	13297.9	43112.2	17694.7	19012.2	12185.9	22563.4	23810.2	32865.9	22874.6	22781.1	18636.2	23042.8	19175.6	38014.1	0.332095	12.7123	0.337142	0.486547
hsa-miR-10b-3p	250.567	256.201	182.553	146.985	298.546	337.493	262.633	208.792	212.713	192.421	357.327	210.539	231.81	92.8633	170.188	108.707	-0.302288	6.19685	0.338553	0.486547
hsa-miR-200c-3p	16127	25779.5	22645.5	12196.5	19914.6	31107.4	25886.7	24359.7	34339.9	22434.8	58967.4	25584.4	21081.4	26553.2	25956.5	12032.1	0.350376	12.9504	0.338898	0.486547
hsa-miR-708-3p	402.413	197.437	129.51	396.763	566.134	310.052	256.261	468.169	619.867	239.248	308.931	190.499	128.11	864.127	753.57	494.149	0.399372	7.1284	0.343144	0.491206
hsa-miR-148a-3p	93900.3	120210	90794	53850.1	131502	140212	164590	87251.3	118060	131907	94987.8	150961	112224	111990	141603	241426	0.322285	15.6476	0.348331	0.497182
hsa-miR-211-5p	350.72	194.189	596.744	359.683	431.88	253.85	420.648	678.905	667.101	24.0068	2.15452	150.864	273.758	882.399	206.807	7.19831	-0.56958	7.0443	0.349986	0.498096
hsa-miR-191-3p	14.1852	21.4047	11.3854	33.3258	19.7708	24.0863	11.7842	25.7571	37.5605	15.7711	23.2055	24.3741	20.1321	9.55035	25.5129	48.9224	0.324831	2.92351	0.352926	0.500829
hsa-let-7a-5p	110152	214188	168029	73546.7	147084	205974	226805	119278	164675	127569	193984	127580	159251	90691.2	106403	36182.2	-0.330088	15.4637	0.358155	0.504832
hsa-miR-378d	305.589	247.069	121.006	1111.6	500.886	238.923	213.574	355.628	572.682	625.863	427.005	253.054	996.753	210.933	744.18	695.855	0.548719	8.14587	0.358546	0.504832
hsa-miR-29b-1-5p	7.05469	21.3165	6.84398	8.42583	8.67902	10.3303	8.55401	6.6552	14.4414	13.6447	11.6067	8.27621	3.03976	24.506	12.4101	11.0669	0.453257	1.8859	0.360047	0.504832
hsa-miR-197-3p	563.556	406.114	340.978	433.679	539.158	423.71	449.473	307.941	443.722	464.559	368.996	318.795	378.688	195.601	351.021	319.93	-0.286752	7.25497	0.360326	0.504832
hsa-let-7e-5p	2580.17	3781.14	2535.91	2039.74	2764.04	2995.69	2810	2623.89	2846.11	3329.4	2188.68	2905.6	2318.32	2060.86	1576.29	1187.68	-0.264935	9.67631	0.362947	0.504832
hsa-miR-1306-3p	17.1509	11.8219	13.2804	27.9113	31.8228	8.14006	8.58644	20.0277	13.4705	10.5159	10.5628	12.1486	13.2961	15.3798	15.076	20.386	-0.352196	2.35982	0.362957	0.504832
hsa-miR-378a-3p	15452	9982.5	4567	32150.4	20843.5	10006.8	7995.5	16571.9	20996.8	19767.8	16557.4	9084.03	47874.8	4826.12	28698.4	21165.8	0.523258	13.3481	0.363579	0.504832
hsa-miR-452-5p	1809.86	831.169	694.897	3974.64	2119.86	1968.03	1115.71	1779.14	1526.52	937.108	2388.92	1155.56	644.57	1029.55	1617.79	2039.6	-0.334382	8.95294	0.364499	0.504832
hsa-miR-29a-3p	16672.6	21367.2	17582.8	14752.6	18273.4	18273.9	22905.9	17728.5	16581.9	16265.8	17649.6	18565.2	14936.3	12556.3	15136.6	12067.6	-0.253701	12.2623	0.365	0.504832
hsa-miR-378f	73.1073	37.0585	16.027	125.99	89.9005	33.3971	33.1419	60.0648	89.5118	71.9032	64.3344	33.3594	194.474	24.8951	107.528	97.4104	0.543853	5.37485	0.367836	0.507325
hsa-miR-3934-5p	17.1002	27.4823	21.427	12.9726	37.9636	14.9883	18.1645	13.3244	19.2335	27.2702	21.1042	38.2857	7.54479	46.3161	14.18	34.1839	0.382747	2.96454	0.369634	0.508376
hsa-miR-23b-3p	10613.6	16279.2	15342.6	8542.85	19852.7	19456.5	18806.2	12318.6	30794.1	14895.1	28063.6	16316.3	26555	7676.48	17754.5	6008.7	0.288692	12.4378	0.372046	0.510264
hsa-miR-342-5p	123.8	114.628	65.1264	174.961	182.504	138.938	116.39	152.559	87.5596	131.742	118.106	217.501	84.0774	275.202	115.09	293.299	0.304878	5.45342	0.377824	0.516746
hsa-miR-30e-5p	3908.92	4622.34	4940.6	4316.92	4767.93	4441.32	4399.7	4446.89	6326.49	5534.83	4558.69	5192.37	3785.55	4675	7145.06	6218.31	0.277234	10.5053	0.382491	0.521676
hsa-miR-221-5p	571.271	477.803	610.417	233.208	895.662	771.543	695.013	523.432	736.306	419.586	961.473	547.584	408.012	1741.07	644.383	403.843	0.295375	7.63703	0.384921	0.523001
hsa-miR-139-5p	2000.4	1597.99	1090.73	1264.02	1739.85	2083.96	1824.57	1477.84	1483.21	2034.56	900.379	1691.22	1658.97	282.091	1773.77	928.152	-0.28274	8.91313	0.385593	0.523001
hsa-miR-200b-5p	206.067	232.026	210.34	235.661	285.036	330.643	305.332	336.584	518.819	168.78	514.436	317.296	171.628	213.42	541.353	165.01	0.286194	6.45867	0.400592	0.541847
hsa-miR-148b-3p	2514.24	3334.21	4079.36	1730.77	3759.77	3200.09	3959.81	3178.8	3763.35	4170.27	4500.68	4629.51	3561.91	4309.48	3534.06	2970.71	0.287766	10.3461	0.402987	0.543589
hsa-miR-651-5p	19.1044	56.0885	79.96	12.8874	33.4128	49.3571	58.6893	42.9001	50.0416	67.498	57.9852	81.7849	50.5905	91.5894	24.6137	15.4405	0.338151	3.98916	0.409193	0.550449
hsa-miR-2277-5p	16.5679	8.21638	14.8287	16.2506	15.976	5.83729	10.6935	10.4751	8.63965	18.991	33.6493	7.46567	7.33345	23.5757	16.3647	8.46259	0.331212	2.40715	0.411669	0.552266
hsa-miR-27b-5p	269.771	423.029	182.917	328.106	468.81	500.545	339.519	420.479	965.459	261.995	409.069	227.136	365.99	398.709	558.14	355.674	0.272408	7.01624	0.41356	0.553291
hsa-miR-485-3p	56.8551	29.1152	44.5018	27.6587	17.4354	28.746	30.9735	30.5011	15.3773	52.6565	23.2064	24.3697	44.7818	8.73613	32.8547	5.81774	-0.356448	3.62575	0.415287	0.554092
hsa-miR-409-3p	1167.76	737.703	777.843	1155.55	757.735	1195.25	721.747	1238.55	549.564	1452.79	437.562	849.764	796.947	489.221	639.755	1228.27	-0.267269	8.30175	0.418626	0.556787
hsa-miR-16-2-3p	339.857	732.659	2068.39	260.173	216.157	490.354	531.702	509.125	908.597	1104.04	1073.23	850.511	613.52	685.012	1164.7	318.802	0.38455	7.70947	0.419575	0.556787
hsa-miR-6503-5p	15.7261	26.4358	17.1102	15.3803	8.77662	18.3515	11.7707	14.2923	7.6799	15.9734	16.8497	16.8655	3.04271	10.4575	13.0837	16.3665	-0.296282	2.27148	0.423883	0.56041
hsa-miR-10400-5p	85.8065	93.2049	20.3779	39.0834	103.68	217.905	152.628	137.315	136.71	98.542	48.5327	73.1625	55.3945	115.762	54.817	90.5877	-0.336464	5.05749	0.424588	0.56041
hsa-miR-130a-5p	5.68109	4.37001	6.47592	10.1653	10.9249	1.24518	3.2372	6.67426	5.78354	6.13925	5.26539	3.76672	0.403237	8.24728	3.16518	0.154763	-0.512673	1.91908	0.435756	0.573417
hsa-miR-92b-5p	13.4321	46.1922	13.5021	42.6606	29.5341	7.0131	9.65963	21.9232	27.9083	28.7763	24.2637	27.4298	9.71118	33.1937	32.1307	42.3101	0.329108	3.08874	0.437824	0.573417
hsa-miR-769-3p	17.1193	27.2547	15.3667	14.5464	17.3236	18.3914	27.7202	16.1955	14.4317	6.64558	17.9146	14.4575	9.36835	22.7638	21.7929	13.8032	-0.319958	2.65089	0.437946	0.573417
hsa-miR-744-3p	4.15271	0.911899	6.61592	6.10701	15.7236	9.15315	4.30243	8.58732	9.62547	11.4301	12.628	12.2982	2.93111	7.22364	9.1536	4.33334	0.310854	1.6801	0.446266	0.582757
hsa-miR-3196	22.6454	4.91465	4.93913	5.25364	5.07592	19.3588	15.9718	1.87053	5.76314	3.6488	5.29169	8.40734	10.5212	13.1045	3.73218	9.52388	-0.447126	1.6437	0.456196	0.594144
hsa-miR-379-5p	1114.72	922.261	799.312	776.391	791.058	1576.38	1186.12	1135.56	409.993	1343.57	451.269	734.505	2157.49	566.071	511.944	764.698	-0.259705	8.29481	0.457806	0.594592
hsa-miR-29b-3p	626.418	789.067	689.508	513.731	588.63	575.287	797.492	422.353	576.52	791.79	473.4	594.903	1008.49	709.325	698.135	933.295	0.210357	7.61479	0.458962	0.594592
hsa-miR-15b-5p	286.182	434.762	1714.33	308.763	174.199	290.597	351.283	347.986	302.207	384.869	500.761	547.06	426.829	578.447	302.438	130.755	-0.299017	6.9645	0.466901	0.603285
hsa-miR-324-5p	23.4524	32.778	40.7058	47.0458	66.3864	25.342	32.0509	41.9537	29.8326	25.6852	26.3721	16.6224	16.1129	63.402	30.0883	36.9845	-0.332864	3.82218	0.478308	0.616402
hsa-miR-708-5p	2035.48	1125.84	1454.46	1408.1	1519.03	1987.53	1681.52	2021.33	1977.95	1068.22	2103.23	822.14	718.934	2009.26	2098.07	579.608	-0.217932	8.89817	0.491158	0.630689
hsa-miR-339-3p	518.976	336.245	294.283	1175.15	713.156	520.181	465.512	681.726	531.299	249.09	355.317	316.421	246.095	482.042	739.709	1017.87	-0.257835	7.34427	0.491963	0.630689
hsa-miR-769-5p	425.798	687.02	418.361	1097.16	1030.17	567.273	593.621	739.879	635.25	248.313	367.974	575.133	250.556	648.707	1049.05	839.844	-0.268305	7.78031	0.499418	0.638578
hsa-miR-1291	45.611	51.458	58.4556	169.045	128.176	68.9523	68.3558	111.57	68.334	60.5533	37.9908	30.3213	80.7638	44.3764	42.3616	182.869	-0.359145	4.9779	0.500954	0.638879
hsa-let-7g-5p	78872.8	140050	119097	41118.7	107876	108338	131460	77598.5	89825.8	81739.8	104155	94971.4	130788	69997.2	76817.7	44263.3	-0.215991	14.8784	0.504568	0.641571
hsa-miR-181a-5p	13275.6	9000.27	8665.58	17599.2	14599.9	12391.6	8316.85	16739.8	13000.4	9874.77	11268.1	8857.59	4946.12	11629.4	8471.05	19408.3	-0.201891	11.703	0.505678	0.641571
hsa-let-7d-5p	5996.53	10307.3	9294.34	4532.49	5988.41	9418.78	10969.8	6332.81	7223.53	8402.74	7133.2	6576.11	10040.4	6424.54	5132.08	2453.37	-0.23518	11.1406	0.508473	0.641917
hsa-miR-382-3p	91.0088	71.4765	70.8258	24.4434	61.7702	67.7737	115.246	82.956	37.5142	88.04	53.7822	54.8652	139.801	40.3346	37.776	40.0184	-0.258064	4.8085	0.508565	0.641917
hsa-miR-148a-5p	496.013	453.287	337.1	1302.24	900.651	513.314	432.428	821.89	543.789	330.895	277.324	431.572	261.618	473.848	506.72	3644.73	0.299245	7.85205	0.517631	0.651684
hsa-miR-1271-5p	101.717	112.867	96.2713	43.7374	63.0416	87.2749	111.008	77.2182	117.432	73.3829	119.12	96.082	111.515	43.5204	179.248	52.4317	0.202292	4.97936	0.521134	0.654417
hsa-miR-582-3p	60.0189	88.6586	37.2782	77.7828	164.921	78.0914	53.4173	64.8191	86.6182	109.919	121.218	85.3889	38.1972	91.3807	51.5043	149.27	0.232877	4.77786	0.527011	0.659991
hsa-miR-422a	45.0838	33.1259	15.9456	105.277	60.3557	29.9328	19.271	45.7634	50.04	58.3302	50.6184	23.4504	112.026	17.6205	80.1005	64.4732	0.363228	4.92508	0.529248	0.659991
hsa-miR-3913-5p	12.7116	15.3767	17.5324	41.8956	28.3074	10.4389	16.0441	33.402	35.6268	17.2922	17.951	15.8732	5.38788	74.1432	22.1539	26.1309	0.288183	3.09316	0.529606	0.659991
hsa-miR-369-3p	126.808	110.208	128.127	48.351	71.6875	131.987	133.425	64.8069	68.3106	258.8	79.1032	139.617	286.363	71.857	69.8402	27.8173	0.296974	5.21246	0.537102	0.667244
hsa-miR-652-3p	435.252	402.694	486.082	722.797	440.541	295.177	342.737	446.211	455.27	335.593	373.217	319.543	337.395	386.617	318.858	458.378	-0.258922	7.76747	0.538144	0.667244
hsa-miR-411-5p	479.624	452.569	595.16	279.466	324.669	766.895	719.54	466.228	314.707	1201.3	267.831	497.257	1655.76	312.063	388.174	321.494	0.279567	7.42725	0.541243	0.669396
hsa-miR-4492	10.5045	19.0322	9.48824	9.04614	10.0637	36.6898	26.7015	102.227	148.429	17.2451	6.37622	11.2316	20.4582	14.4022	26.0347	46.5468	0.376263	3.62774	0.543083	0.669984
hsa-miR-331-3p	210.427	175.439	110.115	266.579	395.818	254.888	162.313	243.131	279.123	237.849	188.743	223.422	197.579	284.712	267.847	464.91	0.236107	6.53912	0.553307	0.680083
hsa-miR-584-5p	51.5137	50.2128	84.6603	67.0975	33.4524	29.9515	38.4659	66.757	37.5138	62.8708	136.948	83.2531	31.5069	24.913	97.8826	20.9204	0.239972	4.24035	0.554299	0.680083
hsa-miR-23a-5p	19.0926	23.1857	18.0782	127.746	64.0651	40.2351	26.7362	62.946	46.1856	29.3712	50.6197	56.4179	20.7155	114.342	19.9974	125.583	0.27087	3.84114	0.555424	0.680083
hsa-miR-27b-3p	67712.8	126522	100759	43523.7	117853	108159	118117	92858.5	106858	60748.3	118069	84443.9	130508	63385	91979.4	23299.3	-0.191101	14.8238	0.557135	0.68048
hsa-let-7e-3p	35.2127	43.882	25.7964	12.1578	14.95	26.4162	27.7566	21.916	35.6183	44.0892	44.2471	26.6355	39.0293	16.8596	28.0946	9.9242	0.250722	3.34878	0.568681	0.692859
hsa-miR-93-5p	1940.82	1748.11	4163.69	2337.2	1685.66	1497.35	1323.9	2693.51	2232.03	1592.55	2807.49	1678.1	1445.35	1811.75	2376.28	1595.22	-0.162122	9.21381	0.594205	0.720719
hsa-miR-508-3p	37.0249	101.593	118.724	13.6425	56.8445	92.9407	70.4683	71.5065	164.708	11.1312	2.15657	47.9805	29.3076	148.534	51.0014	1.68968	-0.299049	4.82248	0.594483	0.720719
hsa-miR-509-3-5p	204.18	132.352	207.146	39.0645	141.945	164.187	164.411	156.365	331.211	24.006	4.26633	115.142	64.3443	355.731	77.7323	3.07224	-0.309495	6.15903	0.59937	0.724853
hsa-miR-576-3p	108.751	44.917	79.8933	237.619	172.613	121.724	67.3079	140.164	172.324	52.8549	89.6295	82.2878	25.2109	59.7239	159.422	195.778	-0.219542	5.13152	0.605051	0.729927
hsa-miR-550a-5p	12.7558	21.0732	21.2613	23.9648	10.015	16.1095	16.0305	24.8099	36.6437	16.6597	17.9191	15.2191	5.25288	7.96056	12.9847	15.1598	-0.161017	2.44103	0.610651	0.73193
hsa-miR-758-3p	32.2499	19.0422	19.8135	36.2817	13.7404	34.413	45.8496	23.8221	20.1908	64.0101	21.1149	45.9017	28.7399	20.9241	20.1021	37.0156	0.18233	3.44252	0.611056	0.73193
hsa-miR-136-5p	266.48	97.9926	92.9826	395.584	155.564	214.703	128.154	191.639	91.4105	276.808	55.9262	130.344	244.348	71.017	151.876	305.605	-0.221273	5.90634	0.611184	0.73193
hsa-miR-504-5p	97.4463	81.933	70.9463	59.2127	60.5623	80.3844	117.392	65.7726	49.0692	77.3131	25.3495	67.1011	210.201	23.2853	79.9686	15.4538	-0.216906	4.91325	0.613034	0.73218
hsa-miR-16-5p	1906.4	2569.24	6434.5	1310.94	1316.79	2240.21	2290.07	2067.07	2050.11	2537.5	2774.83	2458.54	2014.22	2821.28	2209.79	823.962	-0.186384	9.41608	0.614375	0.73218
hsa-miR-410-3p	28.1416	8.67179	27.1072	12.9988	13.6604	24.0511	12.8405	13.3298	15.3841	55.1767	7.42327	32.9869	23.9457	7.93727	10.9042	12.5663	0.233132	2.84657	0.623859	0.741682
hsa-miR-629-5p	536.129	364.769	322.139	1424.04	1028.9	436.408	322.476	838.101	693.951	310.437	694.777	443.791	200.369	750.577	475.937	2521.43	0.207414	7.70225	0.625471	0.741803
hsa-miR-501-3p	184.673	167.916	190.699	231.932	265.166	161.945	138.824	182.102	127.988	178.738	224.558	257.133	247.123	330.985	114.37	192.257	0.133094	6.05206	0.627085	0.741925
hsa-miR-889-3p	37.1632	29.6358	51.0956	9.02783	26.048	64.1834	81.0388	32.3993	29.8143	111.886	35.8703	72.627	63.0728	38.7504	25.294	15.4305	0.248561	3.99282	0.642357	0.757319
hsa-miR-1260b	663.566	471.445	700.651	855.069	1104.26	1214.7	660.886	856.199	820.998	557.491	1921.84	971.808	899.879	594.376	726.857	967.769	0.192571	8.52951	0.643181	0.757319
hsa-miR-222-3p	10776.2	9650.93	13442.6	5992.26	11198	14475.5	14220.8	10327.8	11480.6	6123.4	17331.1	8004.01	8343.01	12400.3	10775.3	6845.91	-0.14793	11.6428	0.647828	0.760965
hsa-miR-506-3p	15.5774	22.1027	49.9414	6.72773	18.6188	28.6995	36.2674	34.3411	96.3746	5.83488	0.0399351	30.4744	18.2537	74.8169	28.0722	1.68732	0.270908	3.60248	0.653885	0.766247
hsa-let-7f-5p	58778.7	129912	107130	27198.8	84206.5	114787	139328	57210.9	113199	113703	136269	98954	154955	81684.1	78357.5	33335.2	0.173648	14.9193	0.660393	0.770197
hsa-miR-378e	70.1104	51.1455	28.8062	196.308	102.3	35.7089	34.2176	77.2279	97.2143	88.6273	64.3366	29.5336	211.754	25.7033	106.181	89.2547	0.258965	5.56732	0.662645	0.770993
hsa-miR-140-5p	787.542	867.627	766.688	545.292	469.036	768.155	983.25	609.24	825.819	1387.59	557.739	833.737	687.743	533.719	1095.92	539.687	0.157325	7.94446	0.672324	0.780404
hsa-miR-30e-3p	1267.05	2677.52	1940.25	740.092	1771.96	2185.02	2634.86	1192.74	2070.33	2029.05	1998.9	1892.48	2567.29	1787.48	2504.68	896.686	0.128665	9.33671	0.678631	0.785868
hsa-miR-193b-3p	735.151	386.496	585.364	1808.34	1397.87	772.8	581.899	1140.34	1574.67	397.561	1420.08	1130.47	353.558	1545.8	612.142	1614.03	0.223193	8.4775	0.68176	0.787633
hsa-miR-30c-5p	9903.42	16174.6	16029.3	5541.6	8749.96	11284.7	15759.2	9013.91	11375.7	12141.1	11603.3	10118.6	18196.4	4529.31	12185.5	3123.27	-0.150889	11.8233	0.688261	0.793277
hsa-miR-340-5p	811.068	925.444	914.614	561.422	1333.74	1049.45	1148.75	778	841.207	1307.08	1150.21	964.139	790.779	1148.56	1108.85	959.597	0.137088	8.25517	0.690921	0.794314
hsa-miR-361-3p	1905.82	1577.05	1383.98	1738.61	3043.87	1354.96	1606.8	1846.83	1422.55	1519.8	2211.86	1961.91	1703.45	3525.95	1317.57	2092	0.12382	9.33314	0.692396	0.794314
hsa-miR-214-5p	819.689	918.095	610.971	824.986	783.611	992.042	1163.68	938.197	643.894	1082.84	503.976	1048.95	571.965	654.275	837.023	1125.41	-0.124292	8.19018	0.696648	0.797329
hsa-miR-374b-5p	682.891	1080.82	1523.36	349.532	630.653	770.488	1238.4	541.532	1235.86	1006.2	1121.73	1080.16	1533.42	879.971	577.446	211.77	0.165842	8.07784	0.713207	0.814383
hsa-miR-205-5p	74360.4	67089.4	88118.6	66047.6	90100.9	80224.7	91044	96416.8	92353.3	81204.2	156317	95748.7	57998.2	50019	105266	59412.4	0.0959154	14.6044	0.737043	0.839648
hsa-miR-362-5p	156.898	90.1287	94.6988	167.283	119.718	98.8006	88.6455	156.383	130.896	131.06	153.913	173.263	94.7007	64.5601	150.696	142.738	0.0943269	5.35179	0.74831	0.85051
hsa-miR-194-5p	276.969	376.872	659.896	245.627	186.489	257.264	323.5	344.194	503.422	285.596	273.071	396.749	208.623	381.827	251.377	167.739	-0.110708	6.52124	0.751226	0.851853
hsa-miR-423-3p	11404	11796.3	10089.6	16592.3	17484.8	11491.4	10670.9	10907.5	13350.8	11319.7	14507.8	11286.4	9190.26	7589.98	10783.8	16079.7	-0.0939082	11.8671	0.756684	0.856064
hsa-miR-193b-5p	89.3477	62.4132	52.3552	250.733	187.391	122.878	75.8449	164.012	221.408	51.3065	111.773	60.8282	36.158	242.068	93.4675	291.7	0.139397	5.31463	0.759409	0.857172
hsa-miR-185-3p	73.1802	36.8195	88.7715	66.3247	40.8129	27.6616	26.7396	58.1644	53.8944	53.7601	72.7241	61.8044	25.0035	51.7275	54.3164	73.9717	0.0988432	4.14694	0.763024	0.859277
hsa-miR-195-3p	247.793	234.418	201.414	106.136	182.677	234.211	266.877	142.994	255.068	244.759	136.035	212.031	201.627	156.82	306.726	223.766	0.105371	6.2947	0.768397	0.863348
hsa-miR-205-3p	18.4315	12.6027	34.2694	37.0056	60.1633	23.0341	25.648	45.7913	33.6912	24.1617	43.1929	27.4137	13.9821	25.8307	28.7714	41.0051	-0.119258	3.2741	0.772305	0.864901
hsa-miR-1296-5p	49.4598	49.3328	34.6227	19.8565	65.2059	36.7791	38.4472	38.1288	36.569	37.8581	72.671	32.7304	56.1834	12.7743	43.9269	15.4008	-0.106178	3.78064	0.773596	0.864901
hsa-miR-17-5p	1571.43	1573.19	2958.24	1443.54	1235.28	1294.1	1218.19	1946.96	1330.16	1344.81	3294.5	1621.72	1171.7	1506.83	1201.04	948.782	-0.0920017	8.81241	0.775165	0.864901
hsa-miR-548d-5p	6.31522	1.05283	32.7191	10.011	3.85397	9.20318	6.43484	5.6971	9.6167	9.80114	14.7397	12.2224	2.99802	2.27362	28.9673	4.36726	0.184317	1.77756	0.776825	0.864901
hsa-miR-378i	28.7012	8.95894	0.740372	55.1661	40.4882	12.7267	13.9197	23.8328	19.2344	21.1379	20.0513	14.3419	52.8696	4.67844	40.8971	32.8226	0.154418	3.78281	0.789365	0.876874
hsa-miR-487b-3p	98.8874	78.5329	93.996	63.08	53.187	102.135	73.6789	69.5897	49.0624	157.933	51.6932	73.9272	211.504	41.9144	47.5755	45.5628	0.0953862	4.78941	0.791751	0.877539
hsa-miR-6716-3p	3.44536	0.815035	2.7035	9.37542	3.7969	11.3428	8.51489	4.75453	3.83886	10.9008	5.27345	4.53523	4.57627	0.683734	5.92929	4.20401	-0.241348	1.40989	0.802253	0.887176
hsa-miR-181c-3p	50.1029	39.996	22.2835	73.3471	72.6411	32.2313	32.0662	65.8096	33.6706	24.8379	34.8133	40.3705	20.6024	51.79	35.8908	121.132	-0.105912	3.90313	0.8061	0.888482
hsa-miR-760	22.9457	12.0278	0.71369	40.4003	24.6225	22.9463	8.59086	23.8451	12.4903	18.118	11.6312	19.0185	15.7973	39.0565	22.2662	30.0056	0.0755393	2.87644	0.810067	0.888482
hsa-miR-20a-5p	2144.84	2853.57	5773.49	1067.48	1769.6	2278.1	2342.39	2502.8	1979.84	1981.24	6062.97	2536.32	2349.03	1929.8	1664.06	732.01	-0.107988	9.45182	0.810164	0.888482
hsa-miR-539-5p	13.8622	12.7405	2.80965	9.27944	6.23595	5.79154	4.3053	6.66348	4.79319	16.9752	2.14734	7.58468	16.2756	3.92828	5.06865	10.8818	0.0918151	1.64199	0.810672	0.888482
hsa-miR-582-5p	11.2887	24.2338	25.2864	9.86253	20.9642	17.2538	18.1594	26.7198	12.4951	19.7129	29.4733	15.1892	21.6659	26.8127	8.26829	9.8364	-0.0699432	2.57211	0.816218	0.889483
hsa-miR-660-5p	316.353	366.791	519.763	217.85	482.377	329.577	380.079	371.842	259.856	339.404	387.969	502.07	450.525	368.824	341.183	184.222	-0.0736185	6.76701	0.816355	0.889483
hsa-miR-1260a	652.104	460.814	717.752	868.941	1163.46	1150.42	643.806	882.898	564.004	494.619	1444.27	791.784	753.174	549.102	652.884	867.503	-0.096843	8.41974	0.81702	0.889483
hsa-miR-329-3p	68.0771	50.4445	86.9427	35.2967	35.9215	55.1335	82.1649	40.9762	14.4027	132.441	44.2972	53.3768	90.701	24.1145	38.4781	29.0816	-0.0923996	4.21992	0.819731	0.89046
hsa-miR-342-3p	756.019	772.122	745.333	576.889	913.036	701.581	675.821	676.942	505.291	827.436	732.72	769.687	582.7	1020.07	560.509	598.615	-0.0547621	7.90421	0.829639	0.899233
hsa-miR-421	69.318	113.203	106.903	56.8616	82.7308	133.1	112.084	67.6731	128.99	123.584	118.065	100.681	98.5942	118.137	46.2307	46.9601	0.0801469	4.88617	0.835576	0.900461
hsa-miR-5010-3p	12.7572	18.0336	23.2224	15.342	16.0943	16.1086	25.5889	18.1118	20.2119	25.8609	14.7804	15.9459	39.8196	18.5785	16.275	3.06094	0.0875919	3.1611	0.840648	0.900461
hsa-miR-10b-5p	27117.3	40648.9	26577.7	11400.7	41758.8	36113.7	37331.7	21695.8	29596.7	32344.6	36945.9	30680	45523.1	12011.8	33849.5	10018.4	-0.0711293	13.4689	0.841842	0.900461
hsa-miR-628-5p	41.4549	69.4706	45.1231	32.2368	22.3857	65.3672	62.9586	35.2579	24.037	63.0343	30.601	25.0173	100.437	64.8356	19.3756	24.9506	-0.0872838	3.79117	0.84331	0.900461
hsa-miR-337-5p	21.8839	10.8223	4.94812	10.7744	9.90571	10.3482	5.37814	8.56746	4.78717	33.2641	0.033877	16.9235	11.0666	2.27241	8.38386	12.3399	0.0991057	1.97968	0.846396	0.900461
hsa-miR-378g	100.92	72.4152	37.4016	185.957	151.604	71.2651	54.4972	134.457	93.3511	97.6841	81.2033	57.802	246.994	32.9836	150.173	108.475	0.10253	5.9054	0.847518	0.900461
hsa-miR-30d-3p	73.6168	92.9041	69.0973	123.333	129.458	76.9881	84.3615	126.828	88.5436	87.8494	78.0337	73.9001	64.1065	107.605	146.353	97.4673	-0.060587	5.07504	0.84827	0.900461
hsa-miR-655-3p	28.6502	43.9941	53.9261	4.41071	8.83158	32.115	27.7587	14.2712	9.59533	37.2989	16.8946	24.3894	76.9319	15.2598	14.1963	3.07015	-0.108066	3.07391	0.848942	0.900461
hsa-miR-323a-3p	63.0073	67.3002	60.0347	38.3859	42.068	75.7293	86.4332	40.0201	21.1415	103.287	36.9341	81.7175	137.757	46.0164	32.4986	40.023	0.0756068	4.52167	0.849887	0.900461
hsa-miR-378c	798.898	443.267	251.681	2764.03	1230.13	542.058	434.579	924.844	800.781	1009.21	598.862	337.701	2394.15	409.103	1253.7	1225.73	0.120014	9.01681	0.850084	0.900461
hsa-miR-15a-5p	125.152	164.068	480.341	128.542	79.1602	127.52	113.207	155.402	166.504	135.514	243.511	307.674	105.865	297.034	103.247	85.4037	0.078129	5.57517	0.850945	0.900461
hsa-miR-23c	6.99908	11.1383	8.99037	7.58523	12.354	20.5416	17.0517	12.3922	25.0726	8.21283	13.7052	12.9518	13.1957	15.4031	10.3704	3.03411	0.0812378	2.14806	0.853487	0.901209
hsa-miR-654-3p	458.984	373.914	524.08	154.638	214.869	428.268	522.034	369.933	295.468	952.986	275.195	443.973	670.779	122.761	296.532	149.959	0.074375	7.10318	0.859276	0.905375
hsa-miR-4508	33.43	44.1757	32.9942	163.057	33.4951	28.8284	18.2133	200.377	229.246	19.4765	37.9888	37.2205	27.2282	33.8333	27.8813	103.988	-0.101516	4.48222	0.872444	0.91728
hsa-miR-23b-5p	133.016	209.736	158.854	168.645	197.435	216.991	195.378	237.424	304.187	96.8046	260.372	134.14	216.479	106.637	272.713	75.8166	-0.0479376	5.98112	0.879535	0.922761
hsa-miR-4677-3p	10.6026	11.6298	11.185	16.9536	23.3064	16.0824	11.7703	22.9091	21.1868	6.63745	17.9206	15.9911	7.35691	26.0277	13.6505	21.8275	0.0643373	2.523	0.892083	0.933929
hsa-miR-106b-3p	1376.63	1275.07	2851.41	2006	1916.28	1151.74	1085.82	2041.35	2116.54	1131.08	1893.47	1228.76	894.021	1996.25	2016.04	2083.65	-0.036476	9.01423	0.902129	0.942437
hsa-miR-656-3p	39.8967	71.412	112.557	25.9892	26.1168	115.833	119.506	64.824	42.327	123.813	34.8308	59.4338	201.732	28.9608	35.7735	20.9294	-0.0711378	4.51343	0.9067	0.945201
hsa-miR-500b-3p	11.5119	7.77394	10.6385	14.7879	8.67694	10.3286	2.18555	8.57264	12.5224	5.16256	9.49471	13.0491	5.02225	8.86081	5.03306	18.8028	0.0413757	1.76104	0.910126	0.945917
hsa-miR-345-5p	317.118	200.897	221.227	605.027	410.827	266.441	258.393	352.778	315.691	375.831	324.724	324.919	245.758	222.318	259.868	639.136	0.0385927	6.74438	0.91124	0.945917
hsa-miR-671-5p	95.9185	85.9543	58.519	156.612	117.154	88.4392	61.9608	88.6628	97.2091	78.7113	62.2339	74.6555	64.1459	71.0878	151.59	173.864	0.0356523	4.98381	0.919128	0.952093
hsa-miR-3605-3p	17.0878	33.6919	19.4836	16.8679	25.8573	19.5463	22.4198	15.2348	20.2086	28.9172	13.7326	22.1281	21.8871	9.56929	18.9295	28.6466	-0.0172054	2.88691	0.922574	0.953198
hsa-miR-877-5p	17.0558	28.0426	13.5264	20.7428	34.4105	26.396	12.855	35.3086	17.3097	15.793	20.0449	15.1323	9.62015	39.0124	26.2409	39.4371	-0.0326484	3.16806	0.92408	0.953198
hsa-miR-224-3p	85.8832	54.8747	62.6548	113.332	85.1685	122.772	72.6207	95.3483	130.93	92.45	91.7195	88.4809	48.9418	61.3793	106.871	56.4877	-0.0352976	4.81456	0.926019	0.953198
hsa-miR-92a-3p	13798	25409	38557.9	11315.3	18646.1	17094.7	20493.1	14831.9	21808.2	17853.1	39246.2	19753.6	23440.4	11630.9	15221.7	7569.45	-0.0329735	12.5728	0.929544	0.954825
hsa-miR-29c-5p	181.178	139.416	118.295	191.105	187.505	161.903	128.139	144.915	93.3384	118.098	43.2768	96.7335	187.909	137.458	190.049	347.844	-0.0447451	6.04624	0.932423	0.955782
hsa-miR-370-3p	2006.97	741.966	615.581	2359.81	1220.42	1441.01	854.143	1543.64	798.846	1910.27	526.13	1243.33	734.189	942.194	880.063	3539.09	-0.0288919	8.75695	0.940868	0.960723
hsa-miR-181b-5p	2937.47	2409.74	2154.95	3384.14	3134.18	2725.88	2108.59	3519.21	3335.05	2525.28	3521.25	1980.11	1436.95	5151.72	1737.38	3043.28	0.0227926	9.66443	0.941156	0.960723
hsa-miR-432-5p	109.629	51.4464	58.4492	88.5737	96.2306	139.948	54.4902	98.2105	65.4323	193.687	42.2131	99.9543	139.099	45.9631	49.5386	74.2473	0.0160444	5.11309	0.946727	0.964405
hsa-miR-539-3p	14.198	15.1149	37.1147	9.08127	7.58092	34.2885	26.6597	11.4142	15.3874	42.1075	14.78	17.4989	25.7978	9.57688	12.2608	15.2266	-0.0210192	2.76347	0.9631	0.979052
hsa-miR-15b-3p	7.60551	16.1934	102.081	8.25699	21.1389	37.9154	75.7095	52.4579	28.8564	58.4818	92.6662	24.2605	26.9105	51.0112	15.4265	30.3645	0.0274711	3.74489	0.973436	0.987515
hsa-miR-505-3p	245.654	223.849	207.738	130.054	193.755	186.037	260.471	130.596	249.3	316.182	263.542	256.401	192.773	61.2918	174.13	55.2646	-0.00592216	6.01277	0.983362	0.993482
hsa-miR-125a-3p	58.684	43.8	20.2583	84.1082	89.8952	70.0087	33.1415	65.7931	63.5269	49.1747	35.8781	51.8132	29.3158	118.41	38.4511	76.7156	-0.0150139	4.12852	0.983365	0.993482
hsa-miR-24-3p	37949.4	43973.7	38566.4	31881	36614.7	58483.2	46093.7	47163.4	45732	46265.4	45625.7	37442.2	29058.5	42998.4	44933.9	49534.1	0.00366647	13.5708	0.989755	0.997464
hsa-miR-126-5p	833.938	1425.81	1688.77	414.234	812.041	1353.7	1375.08	834.25	1135.74	1906.61	1154.43	1213.64	1721.75	278.05	1140.27	218.636	0.00541981	8.34641	0.99137	0.997464
hsa-miR-25-3p	5645.75	7120.29	11578.5	5646.47	6495.5	5820.36	6880.86	6173.59	10246.7	5673.41	8174.81	6164.92	5560.72	6717.34	7518.91	5228.81	-0.00182647	11.0572	0.994839	0.998908
hsa-miR-377-3p	17.8867	17.9232	21.1836	23.986	14.8697	10.4171	21.3369	11.418	7.67314	39.8657	4.26256	15.9751	23.6032	12.8633	17.665	16.526	-0.00289648	2.51678	1	1
hsa-miR-659-5p	18.5765	1.40165	11.35	35.7122	27.0328	14.9816	11.7818	28.6324	14.4234	11.9948	6.36888	15.1788	11.572	35.8393	15.6164	37.8915	-0.0395678	2.84538	1	1

## Sheet: sorted accord logFC
red color indicates samples detected in serum	CTRL								TU.les
miRNA ID	P1	P2	P3	P4	P5	P6	P7	P8	P1	P2	P3	P4	P5	P6	P7	P8	logFC	logCPM	PValue	FDR
hsa-miR-383-5p	249.797	196.981	88.8675	501.797	405.799	266.406	332.015	153.473	5.75287	13.698	0.0336646	13.0064	20.638	5.54484	24.1421	4.36765	-4.64059	5.28782	4.41905e-16	1.08488e-13
hsa-miR-145-5p	13917	14710	4913.9	15085.5	28311.1	14374.5	11010.5	7773.46	3870.23	1856.97	1143.93	1581.92	3906.32	731.812	3548.15	2539.51	-2.52118	11.5054	7.6443e-08	1.83891e-06
hsa-miR-196b-5p	682.192	1055.76	912.191	337.979	619.539	1020.71	1348.34	501.486	95.2654	36.8911	265.604	40.9649	66.6229	265.554	121.709	268.539	-2.47892	6.90716	3.95493e-05	0.000353067
hsa-miR-143-5p	4519.61	6005.97	1817.14	6201.25	7914.29	7278.45	4245.97	3307.5	1494.79	881.885	853.975	815.361	1039.77	570.1	1018.46	1048.73	-2.41847	9.90166	8.23953e-08	1.83891e-06
hsa-miR-196a-3p	73.0419	50.8838	39.277	17.5006	194.185	91.7817	57.6711	9.48931	1.89399	5.12303	9.51196	9.04062	9.27136	33.5697	0.378145	40.1151	-2.2827	3.3472	0.000916625	0.00445607
hsa-miR-375-3p	740.968	542.095	444.062	1105.6	830.415	1261.72	433.502	556.795	93.3373	33.0978	115.996	320.785	77.5315	123.674	253.134	245.402	-2.22594	7.13393	4.00455e-08	1.03486e-06
hsa-miR-144-5p	231.726	438.513	2646.42	233.221	8.84404	95.4513	135.655	392.801	9.58875	302.196	141.262	327.969	90.2804	11.1369	64.5926	11.3422	-2.12788	6.38445	0.0159954	0.0461985
hsa-miR-10a-5p	21913.9	33436	20037.3	10847.7	26391.5	26295.3	38027.7	16067.5	2775.81	4824.06	5376.8	11984.1	5494.76	8450.84	4993.29	1710.75	-2.08124	12.1631	4.46707e-06	5.48333e-05
hsa-miR-20b-5p	59.9034	83.4382	558.76	103.122	31.0769	35.7373	54.5073	169.728	23.0812	30.2551	38.999	55.9195	26.6887	51.0994	25.4012	14.0179	-2.04211	4.49667	0.000370496	0.0023027
hsa-miR-10a-3p	360.12	369.904	272.415	195.508	345.515	443.149	465.449	253.597	28.8414	54.416	110.673	179.724	76.8411	121.456	62.0678	25.0514	-2.03476	5.90869	3.1173e-05	0.000294345
hsa-miR-196a-5p	2552.23	4204.22	2724.34	1553.6	2147.16	3454.95	4257.65	2358.82	817.157	453.682	1322	626.931	521.692	1432.7	696.125	454.623	-1.87775	8.84078	2.34482e-06	3.28944e-05
hsa-miR-100-5p	47649.6	57659.1	39969.5	51358.2	69352.2	64183	77635.6	45870.5	12869.5	19798.2	7482.21	14690	34716.6	5592.1	23164	13473.3	-1.78351	13.6727	7.90632e-08	1.83891e-06
hsa-miR-451a	34197.9	38287.8	141088	40695.2	2026.35	13066.8	5929.67	41636.3	854.659	33484.1	14657.5	18364.7	12488.7	3121.91	9843.86	3430.76	-1.71936	12.7856	0.0135261	0.0404958
hsa-miR-1468-5p	20.0028	15.2848	11.4106	33.3042	22.2134	25.2322	21.357	18.1029	3.83257	2.88889	6.33113	5.27639	8.48751	5.6211	13.533	5.57187	-1.70688	2.36852	3.97188e-06	5.0005e-05
hsa-miR-1287-5p	106.55	104.352	69.4007	266.102	127.149	145.827	144.132	155.417	33.6727	41.6402	7.43116	51.9252	18.436	70.5484	43.1997	76.4376	-1.69994	4.79575	2.58845e-05	0.000249202
hsa-miR-1247-5p	105.919	93.2955	67.1013	130.235	197.134	115.969	77.9706	88.6539	53.9295	25.6552	7.42982	18.9113	33.0114	55.1645	42.001	39.7571	-1.66541	4.68907	1.45847e-05	0.000149189
hsa-miR-30c-2-3p	358.648	282.206	153.031	554.048	571.114	349.082	297.893	370.889	123.2	108.302	100.172	128.168	180.715	25.6953	156.699	109.881	-1.65754	6.50996	6.519e-06	7.27461e-05
hsa-miR-149-5p	2339.74	1211.45	1127.27	2089.15	2697.26	1864.73	2048.78	2295.92	747.867	308.185	578.806	588.843	390.401	577.468	1208.93	605.415	-1.6463	8.65821	1.09494e-07	2.33746e-06
hsa-miR-676-3p	5.50864	23.3407	13.1228	12.2529	9.98406	18.3404	29.8026	9.51031	7.72009	3.7194	4.22739	2.16253	11.5819	2.32989	5.95069	1.57628	-1.62554	1.93069	0.000825408	0.00405275
hsa-miR-101-3p	16613.8	22037	22159.4	19571.8	32524	21864.4	25208.8	21439.3	5657.53	7665.43	4633.56	5735.42	13364.9	5717.57	9164.91	6966.56	-1.62293	12.1053	1.94801e-08	5.31373e-07
hsa-miR-299-3p	43.6588	42.898	40.8547	51.668	22.3739	39.0695	40.5801	59.1383	12.5041	13.6083	7.4133	9.033	19.2427	17.0236	7.64816	27.0019	-1.60869	3.07606	5.76946e-06	6.58792e-05
hsa-miR-6761-5p	3.3982	4.65511	0.530336	16.4721	13.4017	8.04848	6.42536	8.58122	1.91583	0.640465	3.15863	0.648397	0.287502	3.25752	4.79712	5.23799	-1.603	1.21299	0.00146499	0.00672254
hsa-miR-143-3p	401963	566949	152349	402984	829224	563782	416044	230070	218155	136422	100723	120595	175098	72464.1	189965	165263	-1.59606	16.5334	8.84228e-06	9.43818e-05
hsa-miR-99a-3p	59.3296	54.4312	74.96	52.2764	97.3629	72.3462	80.0645	77.2318	30.8132	21.1595	27.4035	18.2146	34.3594	12.8164	34.9303	9.89011	-1.58694	4.00794	2.16628e-07	4.03253e-06
hsa-miR-125b-5p	51100.4	46312.1	46308.3	53651.5	51119.6	58766.8	67061.9	46870.7	18487.6	20599.1	14599.6	17136.4	30591	9245.64	21475.4	8516.58	-1.58238	13.4311	2.35498e-07	4.03253e-06
hsa-miR-1249-3p	52.8376	68.1426	72.9461	99.4775	64.2317	83.8034	80.0698	73.4109	22.1276	21.139	17.9481	24.3762	52.8542	16.8858	24.8485	24.7541	-1.54429	4.38078	0.000461066	0.00272751
hsa-miR-491-5p	40.8299	22.7887	26.2337	61.856	32.1444	41.3218	24.5913	42.9128	8.6457	15.9787	5.3088	12.9578	22.8945	12.1081	3.65391	20.3145	-1.53561	3.07125	0.00196095	0.00861795
hsa-miR-139-3p	163.078	217.622	84.5553	414.711	372.449	257.195	131.366	267.925	59.6558	73.4277	76.9736	99.2102	106.868	30.5667	83.8018	145.091	-1.50381	5.63813	1.15141e-05	0.000120286
hsa-miR-29b-2-5p	54.4151	30.0374	41.1008	78.755	50.6145	44.8193	52.317	54.3473	7.67234	16.6223	13.7267	10.5386	29.6865	29.2747	17.6433	20.5545	-1.49664	3.44453	0.000196586	0.00137891
hsa-miR-4324	9.83662	21.173	31.1587	14.5503	20.9598	14.9777	28.7795	10.4593	7.70329	6.01745	4.2404	5.26971	19.3447	3.12597	7.20877	1.61219	-1.481	2.20965	0.00296939	0.0113904
hsa-miR-106a-5p	42.8196	33.6753	188.429	56.1964	21.1805	21.9438	22.478	89.6587	20.2063	22.7302	31.5952	35.2996	11.6753	17.7342	26.2811	4.43818	-1.47569	3.51498	0.00484743	0.017247
hsa-miR-144-3p	809.503	905.591	4961.91	3137.18	33.5267	382.503	339.573	2153.87	58.6747	1484.22	411.193	1656.87	174.069	147.02	409.828	236.428	-1.47498	8.1901	0.0760119	0.159495
hsa-miR-145-3p	6016.65	9911.41	2468.16	4688.91	9080.42	8226.92	8187.61	3562.06	3348.54	2468.51	1847.11	2023.65	3462.28	902.487	3018.17	1773.71	-1.4683	10.4692	3.41086e-05	0.000310135
hsa-miR-585-3p	99.7282	64.3579	56.0255	61.5851	40.8616	80.337	66.1981	57.1942	31.7776	21.9262	14.7904	29.817	13.8321	12.8158	36.9377	27.4062	-1.46023	3.97669	8.36075e-06	9.1225e-05
hsa-miR-885-5p	6.22772	35.1338	21.0377	13.0229	7.56057	12.6807	19.2043	16.2058	3.83528	10.0323	0.0277751	0.599428	18.9398	7.31876	5.17637	1.59737	-1.44902	1.91019	0.0109092	0.034782
hsa-let-7c-5p	28811.2	30168	24980.3	32670.6	41398.6	39862.6	41449.5	27411.7	16362.4	13273	14134.6	12884.5	19862.8	7143.48	13663.7	6684	-1.35883	12.9285	2.48421e-06	3.38818e-05
hsa-miR-338-5p	192.427	425.143	208.289	229.472	271.505	277.887	455.814	228.81	80.8314	151.656	66.4544	92.9826	281.475	49.9921	54.0931	119.418	-1.35614	5.86512	0.000313699	0.00202666
hsa-miR-320a-3p	12538.7	11822.3	8828.64	40772.7	23309	17078.6	8644.63	27628.2	5954.94	5107.38	9426.23	8499.2	4094.43	5544.47	5891.19	14621.5	-1.34878	11.8826	0.000137349	0.00100398
hsa-miR-199b-5p	19826.2	27651.3	30436.2	11984.7	24876.2	22791	36850.1	21200.9	6335.12	13348.1	9724.61	11768.6	15961.6	6599.17	9466.68	5547.38	-1.31266	12.4816	1.51461e-05	0.00015177
hsa-miR-497-5p	652.196	552.318	644.723	735.702	570.141	652.197	671.538	679.811	325.335	312.978	126.555	285.303	234.518	177.838	389.299	236.192	-1.30368	7.15135	3.25615e-06	4.20729e-05
hsa-miR-320c	255.373	247.495	230.077	1194.59	762.381	416.851	212.515	640.738	184.79	75.5509	394.214	225.81	125.526	110.673	117.001	400.239	-1.27832	6.55351	0.00216704	0.00917254
hsa-miR-4497	101.629	55.1831	31.0348	39.0853	63.0787	93.0414	145.159	299.539	61.6222	34.7678	48.4904	28.8604	16.2926	44.4804	32.6027	75.0801	-1.27505	4.46977	0.00288592	0.0111574
hsa-miR-513c-5p	4.79502	17.1711	32.1236	3.66578	12.3809	12.653	13.8817	13.3442	13.5342	0.592575	0.0273529	6.90782	8.2945	11.5442	3.10833	0.172934	-1.27347	2.00574	0.0190462	0.0528344
hsa-miR-134-5p	787.437	478.746	356.524	2099.67	1000.71	910.552	619.262	1156.55	195.358	362.125	170.837	308.843	426.781	345.324	219.169	1073.64	-1.2573	7.76593	0.00212432	0.00906994
hsa-miR-664a-5p	140.958	97.7077	80.1147	210.392	217.065	234.141	127.075	189.745	45.2162	49.8919	45.364	68.6323	93.5531	61.4254	52.2486	133.959	-1.24808	5.25858	0.000266572	0.00177948
hsa-miR-6510-3p	506.816	484.665	386.103	336.486	512.134	516.727	1020.56	701.756	253.137	95.2571	153.956	234.157	366.769	130.086	523.372	136.152	-1.23879	7.42507	0.000394299	0.00242001
hsa-miR-210-5p	36.4486	22.9392	28.392	57.9115	66.4134	36.7746	15.0036	57.2333	25.0455	5.86664	26.3211	12.8708	19.6022	16.9645	16.9918	15.1897	-1.22067	3.29413	0.00335824	0.0124917
hsa-miR-1247-3p	11.9444	15.8211	7.39553	64.3698	45.4764	27.5812	35.2169	22.8652	10.5777	5.13202	1.0969	5.94724	5.14489	26.1709	7.67843	37.3633	-1.2164	3.09894	0.0252981	0.0652031
hsa-miR-185-5p	3796.48	2773.68	7032.24	10057.1	3046.74	3234.61	2433.17	5977.2	1490.89	1837.31	2946.66	2250.28	1176.37	1886.16	1423.68	3648.2	-1.20296	9.93165	0.000334208	0.00213112
hsa-miR-615-3p	756.823	834.918	463.108	710.286	573.826	548.885	518.889	522.477	101.991	234.814	333.133	341.059	127.907	332.489	250.785	419.724	-1.20143	6.88665	0.00641559	0.0218754
hsa-miR-324-3p	269.873	200.505	216.764	382.213	440.3	220.515	195.41	279.358	146.309	85.4955	100.174	92.1977	116.186	164.291	108.643	149.513	-1.19601	6.13024	0.0025109	0.0101302
hsa-miR-320d	117.97	111.837	80.1605	321.538	229.417	187.157	85.4629	270.818	68.3274	23.2632	165.419	65.5274	44.5618	50.8482	45.6224	155.877	-1.18358	5.19179	0.00400659	0.0145721
hsa-miR-204-5p	116.57	336.563	82.207	118.533	53.272	120.623	216.689	195.473	57.7377	61.3125	7.43205	40.274	153.041	22.4743	130.172	79.5587	-1.16721	5.4351	0.00661804	0.0224101
hsa-miR-320b	858.929	873.477	709.777	3587.27	2006.26	1180.42	538.145	1931.71	506.256	312.725	1180.72	652.168	386.091	439.894	399.951	1466.66	-1.12906	8.18622	0.00456333	0.0163547
hsa-miR-486-5p	5304.92	5139.6	23563.8	12375.7	467.89	1665.06	2030.69	9192.24	204.013	5288.05	2208.73	3476.85	14296.1	437.386	942.8	475.335	-1.12808	10.5574	0.113997	0.216111
hsa-miR-30a-5p	13756.6	13721	8222.38	13294.4	20425.2	14040.4	11358.5	12585.6	6741.32	6675.16	4285.65	5722.51	11919.9	2174.78	8811.99	3303.01	-1.11372	11.697	0.000565875	0.00308716
hsa-miR-140-3p	7629.69	5986.06	5519.47	9824.95	10703	6537.98	6016.1	7225.25	2582.36	3054.9	3061.62	2722.35	3471.97	2985.35	3331.71	6357.86	-1.10862	10.8114	0.000434644	0.00263469
hsa-miR-4286	143.187	62.5077	105.409	114.707	221.879	154.988	104.656	175.453	39.4399	37.7308	81.1587	68.666	57.1743	83.3928	54.263	80.8543	-1.10706	5.46508	0.0273872	0.070037
hsa-miR-214-3p	1753.97	1996.3	1739.26	1521.32	1635.04	2610.97	2508.89	1683.78	704.531	1179.05	568.286	1103.08	1181.59	783.706	804.855	875.836	-1.10143	8.97577	8.02458e-05	0.000646905
hsa-miR-338-3p	79.3829	116.63	87.9949	90.8722	87.6496	70.1065	145.14	66.7188	28.8544	79.0994	20.0728	38.0763	94.1621	21.6981	31.9341	37.1736	-1.0912	4.34434	0.00251708	0.0101302
hsa-miR-10395-3p	27.7255	63.3408	36.9343	53.1491	61.6409	48.2489	37.3978	79.1741	19.2369	19.6203	16.8937	20.5298	36.4208	34.0753	18.1994	27.41	-1.09052	3.54626	0.000749693	0.00383437
hsa-miR-210-3p	3549.45	2837.8	3544.98	9579.44	7161.64	3882.19	3110.04	7223.38	2591.04	946.125	2994.12	1362.96	673.206	5385.62	2708.28	2733.02	-1.07601	9.94079	0.00492665	0.0174028
hsa-miR-485-5p	88.0701	54.7512	52.0666	127.297	94.9738	92.9862	53.4199	87.7189	23.0765	54.684	27.4376	39.6516	39.4855	25.7788	35.2912	66.8709	-1.07085	4.45539	0.00168972	0.00761149
hsa-miR-152-3p	16360.4	13928.3	10858.7	17891.8	23267.1	24276.7	17371.4	20132.1	7712.46	6984.95	9831.08	6534.83	7747.46	13134	6177.37	11209.4	-1.05539	12.0556	0.000545942	0.00304611
hsa-miR-3195	399.496	261.11	82.5128	160.805	334.457	787.4	453.724	521.564	322.483	163.603	91.7627	216.692	173.116	31.3533	185.994	260.574	-1.05409	6.98695	0.0305127	0.0764373
hsa-miR-199a-3p	85828.1	140549	110000	50570	102379	116971	160031	84786.6	34569.9	64428.5	53981.9	63291.4	77814.4	43900.2	42727.9	33177.2	-1.0401	14.6494	0.000792523	0.00401164
hsa-miR-199b-3p	42860.7	70183	54940.9	25265.2	51159.1	58415.5	79886.2	42344.7	17262.3	32188.5	26958.8	31618.3	38857.5	21937.1	21339	16585.3	-1.03978	13.6477	0.00071016	0.00367041
hsa-miR-887-3p	23.1003	11.5606	5.10621	22.4792	29.3161	2.41916	6.45366	18.1243	6.73212	2.87725	3.19458	5.25556	4.82754	7.26789	8.56618	18.5157	-1.03808	2.48413	0.121911	0.227598
hsa-miR-12136	29.148	43.7046	34.9423	96.5433	70.2639	39.1148	26.7423	107.807	23.0886	14.9941	25.3129	20.4954	53.1134	19.321	13.507	51.6794	-1.02408	3.69163	0.0397877	0.0943756
hsa-miR-125b-2-3p	1041.64	862.114	810.054	1012.18	1555.84	1071.3	1299.29	998.254	787.348	393.878	636.768	515.623	665.099	437.511	590.145	235.045	-1.022	8.07438	0.00047455	0.00277386
hsa-miR-3659	17.0748	21.6315	23.5475	25.4537	18.5766	13.8596	20.2976	35.3161	8.65013	2.0766	8.45301	6.74306	7.1022	6.3661	46.2183	0.2197	-1.00248	2.25421	0.0320881	0.0799758
hsa-miR-377-5p	32.2541	19.0263	21.8478	45.652	12.5148	28.7136	28.8293	34.3354	9.608	15.1623	3.20692	11.3685	28.9718	8.79828	8.99483	26.9918	-0.999177	2.91525	0.0452774	0.105068
hsa-miR-26b-3p	55.013	104.984	79.1214	47.6368	48.2467	75.7775	78.9973	75.3237	29.8264	46.3172	32.6922	37.3808	39.2984	24.983	39.3314	30.3016	-0.990656	4.0248	0.000365974	0.0023027
hsa-miR-195-5p	1744.7	2052.64	2104.92	790.173	1057.64	2283.74	2813.13	1136.49	986.561	1069.15	511.359	1021.43	1218.67	576.585	1297.05	401.139	-0.981215	8.73881	0.0116918	0.0358793
hsa-miR-363-3p	861.817	947.786	3448.95	2186.45	376.578	416.943	527.467	1742.93	392.673	908.581	425.959	1042.2	289.961	821.021	925.644	542.358	-0.973851	8.14633	0.0279376	0.0707082
hsa-miR-320e	22.0721	9.12747	21.901	65.1392	43.047	27.5838	16.0591	28.5974	8.64039	11.2667	26.3052	16.0153	5.23222	6.33106	10.3138	37.6507	-0.95877	2.76392	0.0219118	0.0594402
hsa-miR-744-5p	1738.86	1755.54	1521.27	4385.81	2608.54	2817.7	1754.14	3028.18	1374.45	1176.63	1654.13	1453.18	935.298	899.326	967.875	1630.63	-0.958744	9.18695	0.00111069	0.00524373
hsa-miR-125a-5p	24567.9	38154.1	28581.9	12732.7	19577.8	31136.1	37185.4	18353	15520.2	17720.7	13712.9	11850.9	24457.1	8527.42	12395	4776	-0.948563	12.6247	0.00820205	0.027396
hsa-miR-6511b-3p	23.0115	11.8241	9.2616	23.1954	26.9872	12.6937	19.2143	12.3739	15.4297	6.72815	3.20022	4.43189	22.0576	6.39192	10.5147	5.66712	-0.938988	2.5156	0.0479702	0.109551
hsa-miR-532-3p	170.472	76.4997	132.952	141.729	182.524	121.751	107.858	175.451	90.4858	56.7283	80.1207	92.3811	80.8936	37.0652	83.2282	60.5217	-0.935247	5.27818	0.0100226	0.0325902
hsa-miR-3928-3p	15.5974	15.5235	15.5843	56.7179	27.1247	20.7083	10.7264	28.6122	13.4747	2.83099	18.9457	6.71977	9.21976	15.4052	12.4054	22.9573	-0.920043	2.69211	0.0335755	0.0824278
hsa-miR-494-3p	302.807	281.669	436.204	123.824	151.957	486.712	419.543	267.907	109.703	359.633	101.244	170.864	289.691	94.5043	103.272	81.2754	-0.914702	6.22633	0.0608902	0.133469
hsa-miR-2110	170.316	164.477	118.51	374.737	193.748	135.567	102.542	287.022	76.0184	66.5271	87.5235	88.4052	77.1881	258.487	90.276	107.1	-0.86151	5.50582	0.0112672	0.0350261
hsa-miR-514a-3p	894.87	670.273	1145.46	654.661	1095.7	1152.77	1000.37	928.657	978.911	124.019	16.9184	591.202	316.002	1314.87	808.504	40.1736	-0.847567	8.30006	0.104851	0.204057
hsa-miR-1275	52.0548	116.964	64.9029	175.913	115.95	80.4299	43.8279	147.818	96.2894	41.5605	50.6181	44.9148	44.2485	39.5358	41.7593	94.3452	-0.815553	4.61132	0.0395389	0.0942408
hsa-miR-99a-5p	207152	162730	121494	206178	198092	214047	261033	175991	151241	124082	71702.1	104942	142953	52684.1	174097	61183.3	-0.808915	15.7221	0.00960081	0.0314266
hsa-miR-103a-3p	11710.4	12903.1	16644.4	12661.2	14630.8	16406.8	12795.5	18022.2	6191.71	6823.57	13195.2	7492.97	8681.9	9839.51	6789.15	7120.35	-0.807851	11.7463	0.00257013	0.010193
hsa-let-7b-5p	91000	105028	75965.7	138883	155015	119142	97716.7	129747	98808.8	49650.6	86504	55418.4	52529.6	68485.6	65684.2	46261.8	-0.802061	14.7386	0.00285741	0.0111348
hsa-miR-6500-3p	9.20762	5.04832	7.00656	32.1429	7.51864	3.55632	7.50697	20.0623	7.70181	7.58508	4.24154	6.05331	8.5664	3.94952	6.50184	10.776	-0.794392	2.05801	0.107752	0.205861
hsa-miR-296-3p	37.045	47.3514	18.1633	175.579	75.2194	35.6936	34.211	77.2422	28.8608	32.522	23.2248	31.9759	41.4622	23.3478	31.3394	80.2864	-0.785499	4.09564	0.0562245	0.124915
hsa-miR-433-3p	138.313	41.2661	79.7037	148.053	108.585	118.243	56.6313	124.914	35.5885	97.2103	40.0918	67.1514	91.0554	22.4827	39.7617	86.2501	-0.777537	4.83688	0.0444019	0.103816
hsa-miR-127-5p	162.652	51.8999	67.1797	171.151	136.939	141.204	93.9791	139.211	32.6954	95.5855	31.6714	63.2568	97.8774	55.7355	49.6024	138.071	-0.776229	5.33109	0.100658	0.199287
hsa-miR-181a-2-3p	456.657	498.857	599.646	478.303	525.705	601.664	665.118	714.151	446.616	369.771	420.635	221.841	263.16	562.351	231.672	138.962	-0.772911	7.14016	0.0104008	0.0335973
hsa-miR-193a-5p	1640.13	845.41	733.433	4190.37	2167.98	1850.93	1217.13	1989.86	1474.56	765.89	1333.64	874.086	570.041	1082.21	806.748	1679.87	-0.769771	8.77079	0.0222	0.0598912
hsa-miR-296-5p	24.305	40.6694	27.7747	14.4938	22.2669	12.732	34.134	26.6968	20.2289	19.7971	11.6153	9.80199	23.2516	17.0111	6.30105	9.78495	-0.768844	2.78135	0.0251449	0.0652031
hsa-miR-509-3p	45.6673	74.535	74.8587	34.4966	93.6528	72.3332	68.3322	75.3273	128.156	7.34701	0.0406658	35.0295	26.8767	99.1509	18.7326	0.274324	-0.768383	4.48021	0.175203	0.296636
hsa-miR-423-5p	2827.79	3114.58	2808.24	7008.79	5605.64	2659.35	2294.38	5441.37	2400.46	2023.69	1915.63	2693.5	1915.89	2929.66	1889.41	3084.32	-0.752564	10.0242	0.0150305	0.0439285
hsa-miR-28-3p	4539.76	4081.62	1868.43	3842.39	7165.2	4213.96	3510.38	3573.52	2619.91	2261.62	3723.64	2209.79	1891.87	2394.13	2089.2	2355.62	-0.746624	10.1199	0.0227938	0.0608248
hsa-miR-30b-3p	62.1412	82.3234	37.3436	169.041	97.4641	71.2442	56.624	129.701	57.7518	41.5778	42.1911	37.2593	65.3485	41.9869	71.5536	65.7817	-0.744885	4.54477	0.0359677	0.0865693
hsa-miR-328-3p	1223.52	1429.77	852.925	1203.25	1335.09	1171.19	1290.76	912.433	729.57	788.767	441.774	678.097	1394.7	238.428	934.776	458.707	-0.734074	8.43379	0.0248968	0.0650811
hsa-miR-3609	5.48484	11.9909	17.3883	16.1054	39.149	28.618	22.4118	14.282	9.6133	8.22723	10.5546	9.84772	20.8395	13.7734	8.36535	15.0079	-0.723406	2.29564	0.0698969	0.1488
hsa-miR-509-5p	14.7781	39.9359	106.954	10.5669	37.111	64.2327	56.5707	53.3978	89.641	5.0787	0.0395541	23.564	20.2704	73.2578	20.1312	0.265328	-0.720551	3.90334	0.242394	0.377827
hsa-miR-365a-3p	217.564	217.772	265.544	241.854	229.562	270.972	275.442	279.366	235.842	173.539	95.9721	81.447	231.145	172.303	156.516	79.8922	-0.706039	6.12998	0.0167546	0.047552
hsa-miR-365b-3p	217.563	217.78	265.549	241.853	232.027	273.267	275.443	279.366	236.804	173.537	95.9723	81.4465	233.316	172.302	157.829	79.893	-0.704298	6.13292	0.0173368	0.0489217
hsa-miR-199a-5p	19446.9	22029.5	22236.3	14228.7	18414.1	21192.6	26208.1	20972.1	10867.5	17555.5	11379.8	16414.1	14077.9	8505.59	12416	10904.9	-0.689777	12.5946	0.00914632	0.0301399
hsa-miR-3960	67.2982	33.7822	22.4013	54.6263	44.5403	99.7711	80.0506	103.97	46.2053	27.9132	31.6486	32.7196	16.2617	89.3514	27.9915	46.6118	-0.670694	4.1775	0.102061	0.200448
hsa-miR-151b	47.9544	46.5035	26.4389	73.3721	44.4585	40.2298	51.2421	42.8958	39.4783	24.1655	24.2659	28.9612	26.5307	29.0989	45.4537	16.7072	-0.666351	3.49016	0.0241899	0.063856
hsa-miR-190a-5p	14.9647	20.8768	27.0271	15.3569	11.2223	19.5041	14.9633	14.2881	11.5504	8.24959	8.45185	7.52773	16.7885	17.1214	11.8054	4.36494	-0.66182	2.45352	0.0881947	0.178204
hsa-miR-664a-3p	51.4075	101.754	87.5219	36.0338	65.45	87.2279	97.1221	51.4636	51.0155	37.0399	48.4963	42.6735	77.5967	46.0893	48.4681	15.4232	-0.649681	4.38703	0.0744141	0.156813
hsa-miR-30a-3p	1475.47	2265.24	1231.95	1412.72	1787.96	1827.95	1876.88	1252.81	1003.88	1179.73	738.019	1081.65	2429.33	364.607	1281.19	311.963	-0.646429	9.03197	0.0562014	0.124915
hsa-miR-3158-3p	50.0329	50.5164	80.7876	107.38	48.2015	32.2508	26.7435	69.6121	30.7874	49.3483	26.383	29.6611	37.3186	7.90945	71.8832	45.2139	-0.639279	4.14685	0.152213	0.265967
hsa-miR-7704	219.733	175.564	84.5551	444.808	236.939	203.28	188.997	352.81	283.024	95.3153	112.833	120.425	49.2553	140.695	103.289	331.478	-0.626194	5.96492	0.115434	0.21633
hsa-miR-500a-3p	574.881	442.267	416.01	641.722	943.71	463.931	438.823	573.975	318.575	300.713	470.184	467.687	352.609	352.625	297.879	363.802	-0.621599	7.2454	0.0237457	0.0630223
hsa-miR-382-5p	574.975	289.838	264.217	682.672	496.042	566.034	332.067	545.383	172.26	422.159	176.101	278.37	443.596	206.955	181.849	569.149	-0.617925	7.04168	0.0632958	0.138126
hsa-miR-574-5p	386.588	321.063	174.399	567.138	605.647	269.906	269.077	440.503	224.253	181.727	167.659	208.932	175.732	348.721	281.677	392.259	-0.615715	6.90717	0.0982251	0.195914
hsa-miR-502-3p	375.952	172.553	227.529	390.649	460.075	235.446	241.31	317.499	155.909	171.163	230.876	218.178	186.29	262.145	180.69	186.755	-0.60747	6.40367	0.0487002	0.110193
hsa-miR-335-5p	286.559	105.047	110.023	319.907	100.127	172.275	295.683	194.499	164.599	159.174	29.5727	130.417	146.554	118.044	233.594	67.5397	-0.594567	6.18737	0.217267	0.341917
hsa-miR-26a-5p	191309	329367	268271	97777.6	229516	277390	364569	179181	164474	203263	129138	166963	256404	104980	185087	75437.5	-0.591501	15.9561	0.131659	0.240259
hsa-miR-653-5p	11.968	15.5602	31.7549	12.1635	16.1634	20.712	69.1995	19.0511	6.70991	28.2739	9.51966	19.1062	35.3221	10.4148	12.3085	9.81379	-0.590368	2.79724	0.199171	0.324894
hsa-miR-376c-3p	63.8884	23.0829	30.5614	54.755	45.6671	49.362	42.7149	43.8537	16.338	53.3266	12.6931	21.2491	84.048	8.72904	21.4571	20.7678	-0.588885	3.56731	0.203534	0.328734
hsa-miR-154-5p	38.9091	12.2746	35.6916	23.08	17.3777	21.8459	13.9201	26.7005	8.63926	29.063	6.36571	19.8934	25.4177	12.0579	11.6433	15.1558	-0.587649	2.8987	0.133263	0.240259
hsa-miR-1306-5p	16.5516	31.031	5.04435	16.2378	12.3704	11.5137	6.44828	5.68894	3.8269	5.18497	19.9396	4.44215	8.81212	7.2327	12.6279	5.64836	-0.586174	2.05046	0.157567	0.273377
hsa-miR-211-5p	350.72	194.189	596.744	359.683	431.88	253.85	420.648	678.905	667.101	24.0068	2.15452	150.864	273.758	882.399	206.807	7.19831	-0.56958	7.0443	0.349986	0.498096
hsa-miR-654-5p	146.336	48.0204	50.025	101.718	97.4645	104.458	51.2909	105.844	35.5883	123.917	34.8265	58.7069	54.9796	35.4656	35.8022	102.556	-0.557712	4.76901	0.141391	0.251532
hsa-miR-19b-3p	614.882	612.978	841.542	1088.63	756.424	584.505	595.763	948.7	620.819	470.466	471.271	541.591	294.155	510.356	655.083	543.59	-0.55665	7.50833	0.0861699	0.174832
hsa-miR-30b-5p	1801.89	2788.95	2901.44	1596.01	2596.17	1859.01	2417.1	2108.07	1489.94	1714.65	958.367	1209.71	2765.44	1433.22	2054.76	671.569	-0.554988	9.2339	0.0667872	0.143199
hsa-miR-487a-5p	17.8974	14.8313	13.2454	12.2264	10.0039	21.7699	14.9625	29.6042	6.71696	23.0482	5.30665	13.7696	24.5943	8.8282	7.69733	3.02472	-0.551879	2.31812	0.209117	0.332173
hsa-miR-130a-3p	294.959	270.82	323.221	264.953	313.4	361.633	283.994	150.611	171.314	149.918	279.347	160.87	153.704	284.032	199.091	153.89	-0.541834	6.12976	0.0440876	0.103574
hsa-miR-409-5p	118.138	69.1331	132.507	84.64	81.5473	137.738	101.438	152.578	32.6941	145.068	64.3276	78.5603	125.8	67.8951	37.7264	57.8141	-0.531503	5.06802	0.133586	0.240259
hsa-miR-218-5p	2775.73	2867.29	2096.92	1288.6	1417.95	2643.18	3911.71	1771.49	1296.47	2026.87	568.303	2018.45	1659.39	1149.25	3810.04	480.807	-0.528733	9.49922	0.147396	0.260329
hsa-miR-511-3p	32.1171	29.543	34.5668	49.3683	49.2911	41.3389	41.6381	38.1316	13.4482	42.6135	34.7745	39.8065	13.933	30.7521	18.8199	24.7912	-0.521157	3.35015	0.106803	0.204845
hsa-miR-574-3p	745.368	658.165	604.041	428.187	581.221	577.577	701.419	561.574	484.14	569.89	550.308	405.775	405.168	265.987	520.787	197.972	-0.513585	7.62328	0.0806672	0.166418
hsa-miR-130a-5p	5.68109	4.37001	6.47592	10.1653	10.9249	1.24518	3.2372	6.67426	5.78354	6.13925	5.26539	3.76672	0.403237	8.24728	3.16518	0.154763	-0.512673	1.91908	0.435756	0.573417
hsa-miR-6499-5p	32.3383	18.713	13.5418	26.9827	22.2544	29.8149	21.3684	25.7439	4.78159	2.06129	59.8751	9.77646	9.44096	21.0798	19.0254	8.47774	-0.506773	2.79003	0.273982	0.415201
hsa-miR-30c-1-3p	56.4622	74.6031	39.2955	92.5501	70.3444	82.6361	47.011	83.9163	71.2497	41.6031	52.7108	45.7294	44.0349	37.9407	49.1009	44.0066	-0.501564	4.36329	0.124069	0.23075
hsa-miR-186-5p	5379.53	4605	5306.9	5507.14	5467.57	3667.47	4387.96	5756.95	3796.08	3673.98	2646.25	2516.37	2763.12	4799.72	3906.84	4269.03	-0.498347	10.3498	0.0836091	0.17105
hsa-miR-191-5p	16597.4	17927	20660	18370.9	16291.7	17173.9	17535.8	20417.2	15618.4	12952.5	13548.4	13558.1	12639.9	9471.35	10155.6	14847.2	-0.496073	12.3037	0.0484234	0.110073
hsa-miR-376a-3p	17.868	11.8832	13.3159	23.1798	23.3722	24.0582	18.1555	12.3724	10.5758	25.3112	5.30963	12.1661	19.0946	6.34624	13.0733	12.407	-0.492998	2.41934	0.20532	0.329452
hsa-miR-7976	19.3753	11.7183	17.1721	19.293	11.2155	9.27389	14.9605	27.692	12.5123	17.5672	11.6024	16.9003	11.124	3.08372	12.4415	8.38832	-0.488288	2.19931	0.209722	0.332173
hsa-miR-589-5p	73.7101	68.1653	62.4791	101.797	123.166	46.0201	49.1491	74.3647	39.4453	48.4378	60.0878	58.7519	35.6619	60.6862	39.1378	84.7879	-0.488226	4.5267	0.179717	0.303233
hsa-miR-326	58.6576	26.9015	43.4084	122.841	110.774	40.2726	47.005	45.7442	31.7441	48.5021	23.2324	38.8383	20.5934	37.9578	41.8561	114.345	-0.476513	4.48926	0.306204	0.45698
hsa-miR-26b-5p	18284.8	34855.7	36552.2	8245.45	16331.3	29393.2	39473.3	15316.2	14738.7	21315.8	19698	19508	29415.6	17004.9	15509.3	5614.73	-0.474727	12.6578	0.248877	0.386705
hsa-miR-221-3p	24332.4	18212.6	24956.2	14586.9	27870.9	28287.4	25726.6	27834.1	21418.4	9933	28952.4	16288.9	11629.1	26582.5	13157.9	11209.8	-0.46278	12.525	0.128699	0.236672
hsa-miR-127-3p	10210.8	5086.18	4523.8	7947.56	8541.28	7561.01	5107.56	9145.52	3245.51	7742.13	3135.44	4909.36	9260.56	2368.11	3782.19	7953.19	-0.455376	11.202	0.184947	0.310989
hsa-miR-7977	50.052	47.0141	45.361	78.7101	56.7715	59.7018	31.0065	72.4811	38.4939	39.369	59.0051	28.8726	45.8442	24.9594	46.5507	41.2036	-0.45357	4.0609	0.171484	0.291344
hsa-miR-99b-3p	680.162	598.115	356.283	640.144	762.501	664.81	474.055	729.401	458.146	447.008	318.418	337.051	267.851	776.705	356.815	631.226	-0.449015	7.37591	0.130136	0.238421
hsa-miR-3196	22.6454	4.91465	4.93913	5.25364	5.07592	19.3588	15.9718	1.87053	5.76314	3.6488	5.29169	8.40734	10.5212	13.1045	3.73218	9.52388	-0.447126	1.6437	0.456196	0.594144
hsa-miR-6503-3p	53.6932	36.7639	30.6816	84.1895	62.8676	36.8131	48.0548	53.3925	29.8234	39.3967	24.2785	44.287	18.3588	24.9713	57.9031	60.0797	-0.445948	3.80934	0.192951	0.318252
hsa-miR-107	585.528	577.437	1358.26	736.427	555.373	638.447	597.894	727.48	441.772	483.341	689.473	573.635	547.334	745.044	451.807	358.489	-0.428223	7.54195	0.13924	0.248607
hsa-miR-17-3p	42.2181	19.6323	22.1939	99.8913	48.093	20.7761	24.5982	55.319	36.5806	22.6177	31.6323	18.9265	9.74651	47.0423	42.7314	41.0443	-0.415722	3.47706	0.336788	0.486547
hsa-miR-28-5p	1374.62	1203.02	808.056	1186.28	1463.4	1329.63	1517.08	970.595	1177.14	1084.28	982.581	887.868	644.226	845.189	1049.94	751.011	-0.408402	8.33241	0.164924	0.283138
hsa-miR-505-5p	18.5095	28.0429	43.6134	12.9476	10.047	19.5654	37.3131	20.0092	14.4251	29.769	9.52273	29.1893	15.6092	14.4972	22.3645	5.78424	-0.400403	2.81606	0.336369	0.486547
hsa-miR-361-5p	577.657	867.47	978.068	331.829	609.633	830.129	903.186	526.284	690.124	616.031	884.478	560.659	662.93	330.692	291.205	246.019	-0.392679	7.55204	0.285384	0.429827
hsa-miR-203a-3p	110841	138985	170988	83487.9	203537	215005	156619	173296	88843.1	45468.8	242394	163638	156129	119746	79329.4	64137.3	-0.384473	15.3512	0.260835	0.402736
hsa-miR-136-3p	175.392	150.128	175.657	124.684	155.528	196.322	224.173	162.079	79.8633	210.863	56.9756	122.004	316.712	62.9395	111.893	88.0594	-0.383886	5.62245	0.272248	0.415111
hsa-miR-425-3p	252.757	171.901	178.202	236.492	316.983	179.179	151.641	308.943	208.871	134.767	178.174	154.791	123.184	186.039	168.28	227.709	-0.381008	5.98187	0.147328	0.260329
hsa-miR-106b-5p	557.611	488.763	1321.71	832.027	483.823	509.876	430.295	803.77	594.827	465.151	554.547	418.687	263.606	730.485	785.551	388.652	-0.368287	7.36132	0.272858	0.415111
hsa-miR-30d-5p	21792.2	34187.4	22626.5	23000.6	35926	27055.4	25097.8	28356.6	20740.8	22951.6	16823	18753.5	28709.2	14183.6	29593.1	17828.9	-0.362601	12.9096	0.193738	0.318252
hsa-miR-1291	45.611	51.458	58.4556	169.045	128.176	68.9523	68.3558	111.57	68.334	60.5533	37.9908	30.3213	80.7638	44.3764	42.3616	182.869	-0.359145	4.9779	0.500954	0.638879
hsa-miR-485-3p	56.8551	29.1152	44.5018	27.6587	17.4354	28.746	30.9735	30.5011	15.3773	52.6565	23.2064	24.3697	44.7818	8.73613	32.8547	5.81774	-0.356448	3.62575	0.415287	0.554092
hsa-miR-1306-3p	17.1509	11.8219	13.2804	27.9113	31.8228	8.14006	8.58644	20.0277	13.4705	10.5159	10.5628	12.1486	13.2961	15.3798	15.076	20.386	-0.352196	2.35982	0.362957	0.504832
hsa-miR-151a-5p	262.762	259.681	220.835	250.352	255.425	200.988	307.452	177.32	204.05	197.749	195.043	197.561	177.537	180.339	295.678	71.7107	-0.345029	6.06762	0.199851	0.324923
hsa-miR-10400-5p	85.8065	93.2049	20.3779	39.0834	103.68	217.905	152.628	137.315	136.71	98.542	48.5327	73.1625	55.3945	115.762	54.817	90.5877	-0.336464	5.05749	0.424588	0.56041
hsa-miR-452-5p	1809.86	831.169	694.897	3974.64	2119.86	1968.03	1115.71	1779.14	1526.52	937.108	2388.92	1155.56	644.57	1029.55	1617.79	2039.6	-0.334382	8.95294	0.364499	0.504832
hsa-miR-324-5p	23.4524	32.778	40.7058	47.0458	66.3864	25.342	32.0509	41.9537	29.8326	25.6852	26.3721	16.6224	16.1129	63.402	30.0883	36.9845	-0.332864	3.82218	0.478308	0.616402
hsa-let-7a-5p	110152	214188	168029	73546.7	147084	205974	226805	119278	164675	127569	193984	127580	159251	90691.2	106403	36182.2	-0.330088	15.4637	0.358155	0.504832
hsa-miR-769-3p	17.1193	27.2547	15.3667	14.5464	17.3236	18.3914	27.7202	16.1955	14.4317	6.64558	17.9146	14.4575	9.36835	22.7638	21.7929	13.8032	-0.319958	2.65089	0.437946	0.573417
hsa-miR-29c-3p	299.906	292.496	402.351	320.424	377.558	297.426	385.403	306.048	217.51	257.572	149.745	160.795	425.819	224.791	256.03	471.766	-0.312074	6.45093	0.31006	0.458552
hsa-miR-509-3-5p	204.18	132.352	207.146	39.0645	141.945	164.187	164.411	156.365	331.211	24.006	4.26633	115.142	64.3443	355.731	77.7323	3.07224	-0.309495	6.15903	0.59937	0.724853
hsa-miR-10b-3p	250.567	256.201	182.553	146.985	298.546	337.493	262.633	208.792	212.713	192.421	357.327	210.539	231.81	92.8633	170.188	108.707	-0.302288	6.19685	0.338553	0.486547
hsa-miR-508-3p	37.0249	101.593	118.724	13.6425	56.8445	92.9407	70.4683	71.5065	164.708	11.1312	2.15657	47.9805	29.3076	148.534	51.0014	1.68968	-0.299049	4.82248	0.594483	0.720719
hsa-miR-15b-5p	286.182	434.762	1714.33	308.763	174.199	290.597	351.283	347.986	302.207	384.869	500.761	547.06	426.829	578.447	302.438	130.755	-0.299017	6.9645	0.466901	0.603285
hsa-miR-6503-5p	15.7261	26.4358	17.1102	15.3803	8.77662	18.3515	11.7707	14.2923	7.6799	15.9734	16.8497	16.8655	3.04271	10.4575	13.0837	16.3665	-0.296282	2.27148	0.423883	0.56041
hsa-miR-197-3p	563.556	406.114	340.978	433.679	539.158	423.71	449.473	307.941	443.722	464.559	368.996	318.795	378.688	195.601	351.021	319.93	-0.286752	7.25497	0.360326	0.504832
hsa-miR-874-3p	234.847	154.258	150.5	298.25	249.213	200.964	155.906	263.166	171.32	187.911	229.809	195.3	142.721	186.034	142.655	147.002	-0.286155	6.03038	0.332244	0.485512
hsa-miR-139-5p	2000.4	1597.99	1090.73	1264.02	1739.85	2083.96	1824.57	1477.84	1483.21	2034.56	900.379	1691.22	1658.97	282.091	1773.77	928.152	-0.28274	8.91313	0.385593	0.523001
hsa-miR-23a-3p	18495.3	20984	21416.3	14751	31849.1	31307.2	27594.9	18974.6	19473.2	22063.6	31816.8	17796.9	18480.4	14512.8	11990.7	17108.2	-0.274612	12.5922	0.308907	0.458552
hsa-miR-769-5p	425.798	687.02	418.361	1097.16	1030.17	567.273	593.621	739.879	635.25	248.313	367.974	575.133	250.556	648.707	1049.05	839.844	-0.268305	7.78031	0.499418	0.638578
hsa-miR-409-3p	1167.76	737.703	777.843	1155.55	757.735	1195.25	721.747	1238.55	549.564	1452.79	437.562	849.764	796.947	489.221	639.755	1228.27	-0.267269	8.30175	0.418626	0.556787
hsa-let-7e-5p	2580.17	3781.14	2535.91	2039.74	2764.04	2995.69	2810	2623.89	2846.11	3329.4	2188.68	2905.6	2318.32	2060.86	1576.29	1187.68	-0.264935	9.67631	0.362947	0.504832
hsa-miR-379-5p	1114.72	922.261	799.312	776.391	791.058	1576.38	1186.12	1135.56	409.993	1343.57	451.269	734.505	2157.49	566.071	511.944	764.698	-0.259705	8.29481	0.457806	0.594592
hsa-miR-652-3p	435.252	402.694	486.082	722.797	440.541	295.177	342.737	446.211	455.27	335.593	373.217	319.543	337.395	386.617	318.858	458.378	-0.258922	7.76747	0.538144	0.667244
hsa-miR-382-3p	91.0088	71.4765	70.8258	24.4434	61.7702	67.7737	115.246	82.956	37.5142	88.04	53.7822	54.8652	139.801	40.3346	37.776	40.0184	-0.258064	4.8085	0.508565	0.641917
hsa-miR-339-3p	518.976	336.245	294.283	1175.15	713.156	520.181	465.512	681.726	531.299	249.09	355.317	316.421	246.095	482.042	739.709	1017.87	-0.257835	7.34427	0.491963	0.630689
hsa-miR-29a-3p	16672.6	21367.2	17582.8	14752.6	18273.4	18273.9	22905.9	17728.5	16581.9	16265.8	17649.6	18565.2	14936.3	12556.3	15136.6	12067.6	-0.253701	12.2623	0.365	0.504832
hsa-miR-99b-5p	8786.63	9095.05	5800.13	8291.08	11479.2	8923.94	7878.03	8834.68	8141.75	8398.91	6440.56	6357.14	6158.26	9109.15	5242.09	8269.14	-0.249488	11.3491	0.331768	0.485512
hsa-miR-6716-3p	3.44536	0.815035	2.7035	9.37542	3.7969	11.3428	8.51489	4.75453	3.83886	10.9008	5.27345	4.53523	4.57627	0.683734	5.92929	4.20401	-0.241348	1.40989	0.802253	0.887176
hsa-let-7d-5p	5996.53	10307.3	9294.34	4532.49	5988.41	9418.78	10969.8	6332.81	7223.53	8402.74	7133.2	6576.11	10040.4	6424.54	5132.08	2453.37	-0.23518	11.1406	0.508473	0.641917
hsa-miR-136-5p	266.48	97.9926	92.9826	395.584	155.564	214.703	128.154	191.639	91.4105	276.808	55.9262	130.344	244.348	71.017	151.876	305.605	-0.221273	5.90634	0.611184	0.73193
hsa-miR-576-3p	108.751	44.917	79.8933	237.619	172.613	121.724	67.3079	140.164	172.324	52.8549	89.6295	82.2878	25.2109	59.7239	159.422	195.778	-0.219542	5.13152	0.605051	0.729927
hsa-miR-708-5p	2035.48	1125.84	1454.46	1408.1	1519.03	1987.53	1681.52	2021.33	1977.95	1068.22	2103.23	822.14	718.934	2009.26	2098.07	579.608	-0.217932	8.89817	0.491158	0.630689
hsa-miR-504-5p	97.4463	81.933	70.9463	59.2127	60.5623	80.3844	117.392	65.7726	49.0692	77.3131	25.3495	67.1011	210.201	23.2853	79.9686	15.4538	-0.216906	4.91325	0.613034	0.73218
hsa-let-7g-5p	78872.8	140050	119097	41118.7	107876	108338	131460	77598.5	89825.8	81739.8	104155	94971.4	130788	69997.2	76817.7	44263.3	-0.215991	14.8784	0.504568	0.641571
hsa-miR-181a-5p	13275.6	9000.27	8665.58	17599.2	14599.9	12391.6	8316.85	16739.8	13000.4	9874.77	11268.1	8857.59	4946.12	11629.4	8471.05	19408.3	-0.201891	11.703	0.505678	0.641571
hsa-miR-27b-3p	67712.8	126522	100759	43523.7	117853	108159	118117	92858.5	106858	60748.3	118069	84443.9	130508	63385	91979.4	23299.3	-0.191101	14.8238	0.557135	0.68048
hsa-miR-16-5p	1906.4	2569.24	6434.5	1310.94	1316.79	2240.21	2290.07	2067.07	2050.11	2537.5	2774.83	2458.54	2014.22	2821.28	2209.79	823.962	-0.186384	9.41608	0.614375	0.73218
hsa-miR-93-5p	1940.82	1748.11	4163.69	2337.2	1685.66	1497.35	1323.9	2693.51	2232.03	1592.55	2807.49	1678.1	1445.35	1811.75	2376.28	1595.22	-0.162122	9.21381	0.594205	0.720719
hsa-miR-550a-5p	12.7558	21.0732	21.2613	23.9648	10.015	16.1095	16.0305	24.8099	36.6437	16.6597	17.9191	15.2191	5.25288	7.96056	12.9847	15.1598	-0.161017	2.44103	0.610651	0.73193
hsa-miR-30c-5p	9903.42	16174.6	16029.3	5541.6	8749.96	11284.7	15759.2	9013.91	11375.7	12141.1	11603.3	10118.6	18196.4	4529.31	12185.5	3123.27	-0.150889	11.8233	0.688261	0.793277
hsa-miR-222-3p	10776.2	9650.93	13442.6	5992.26	11198	14475.5	14220.8	10327.8	11480.6	6123.4	17331.1	8004.01	8343.01	12400.3	10775.3	6845.91	-0.14793	11.6428	0.647828	0.760965
hsa-miR-214-5p	819.689	918.095	610.971	824.986	783.611	992.042	1163.68	938.197	643.894	1082.84	503.976	1048.95	571.965	654.275	837.023	1125.41	-0.124292	8.19018	0.696648	0.797329
hsa-miR-205-3p	18.4315	12.6027	34.2694	37.0056	60.1633	23.0341	25.648	45.7913	33.6912	24.1617	43.1929	27.4137	13.9821	25.8307	28.7714	41.0051	-0.119258	3.2741	0.772305	0.864901
hsa-miR-194-5p	276.969	376.872	659.896	245.627	186.489	257.264	323.5	344.194	503.422	285.596	273.071	396.749	208.623	381.827	251.377	167.739	-0.110708	6.52124	0.751226	0.851853
hsa-miR-655-3p	28.6502	43.9941	53.9261	4.41071	8.83158	32.115	27.7587	14.2712	9.59533	37.2989	16.8946	24.3894	76.9319	15.2598	14.1963	3.07015	-0.108066	3.07391	0.848942	0.900461
hsa-miR-20a-5p	2144.84	2853.57	5773.49	1067.48	1769.6	2278.1	2342.39	2502.8	1979.84	1981.24	6062.97	2536.32	2349.03	1929.8	1664.06	732.01	-0.107988	9.45182	0.810164	0.888482
hsa-miR-1296-5p	49.4598	49.3328	34.6227	19.8565	65.2059	36.7791	38.4472	38.1288	36.569	37.8581	72.671	32.7304	56.1834	12.7743	43.9269	15.4008	-0.106178	3.78064	0.773596	0.864901
hsa-miR-181c-3p	50.1029	39.996	22.2835	73.3471	72.6411	32.2313	32.0662	65.8096	33.6706	24.8379	34.8133	40.3705	20.6024	51.79	35.8908	121.132	-0.105912	3.90313	0.8061	0.888482
hsa-miR-4508	33.43	44.1757	32.9942	163.057	33.4951	28.8284	18.2133	200.377	229.246	19.4765	37.9888	37.2205	27.2282	33.8333	27.8813	103.988	-0.101516	4.48222	0.872444	0.91728
hsa-miR-1260a	652.104	460.814	717.752	868.941	1163.46	1150.42	643.806	882.898	564.004	494.619	1444.27	791.784	753.174	549.102	652.884	867.503	-0.096843	8.41974	0.81702	0.889483
hsa-miR-423-3p	11404	11796.3	10089.6	16592.3	17484.8	11491.4	10670.9	10907.5	13350.8	11319.7	14507.8	11286.4	9190.26	7589.98	10783.8	16079.7	-0.0939082	11.8671	0.756684	0.856064
hsa-miR-329-3p	68.0771	50.4445	86.9427	35.2967	35.9215	55.1335	82.1649	40.9762	14.4027	132.441	44.2972	53.3768	90.701	24.1145	38.4781	29.0816	-0.0923996	4.21992	0.819731	0.89046
hsa-miR-17-5p	1571.43	1573.19	2958.24	1443.54	1235.28	1294.1	1218.19	1946.96	1330.16	1344.81	3294.5	1621.72	1171.7	1506.83	1201.04	948.782	-0.0920017	8.81241	0.775165	0.864901
hsa-miR-628-5p	41.4549	69.4706	45.1231	32.2368	22.3857	65.3672	62.9586	35.2579	24.037	63.0343	30.601	25.0173	100.437	64.8356	19.3756	24.9506	-0.0872838	3.79117	0.84331	0.900461
hsa-miR-660-5p	316.353	366.791	519.763	217.85	482.377	329.577	380.079	371.842	259.856	339.404	387.969	502.07	450.525	368.824	341.183	184.222	-0.0736185	6.76701	0.816355	0.889483
hsa-miR-656-3p	39.8967	71.412	112.557	25.9892	26.1168	115.833	119.506	64.824	42.327	123.813	34.8308	59.4338	201.732	28.9608	35.7735	20.9294	-0.0711378	4.51343	0.9067	0.945201
hsa-miR-10b-5p	27117.3	40648.9	26577.7	11400.7	41758.8	36113.7	37331.7	21695.8	29596.7	32344.6	36945.9	30680	45523.1	12011.8	33849.5	10018.4	-0.0711293	13.4689	0.841842	0.900461
hsa-miR-582-5p	11.2887	24.2338	25.2864	9.86253	20.9642	17.2538	18.1594	26.7198	12.4951	19.7129	29.4733	15.1892	21.6659	26.8127	8.26829	9.8364	-0.0699432	2.57211	0.816218	0.889483
hsa-miR-30d-3p	73.6168	92.9041	69.0973	123.333	129.458	76.9881	84.3615	126.828	88.5436	87.8494	78.0337	73.9001	64.1065	107.605	146.353	97.4673	-0.060587	5.07504	0.84827	0.900461
hsa-miR-342-3p	756.019	772.122	745.333	576.889	913.036	701.581	675.821	676.942	505.291	827.436	732.72	769.687	582.7	1020.07	560.509	598.615	-0.0547621	7.90421	0.829639	0.899233
hsa-miR-23b-5p	133.016	209.736	158.854	168.645	197.435	216.991	195.378	237.424	304.187	96.8046	260.372	134.14	216.479	106.637	272.713	75.8166	-0.0479376	5.98112	0.879535	0.922761
hsa-miR-29c-5p	181.178	139.416	118.295	191.105	187.505	161.903	128.139	144.915	93.3384	118.098	43.2768	96.7335	187.909	137.458	190.049	347.844	-0.0447451	6.04624	0.932423	0.955782
hsa-miR-659-5p	18.5765	1.40165	11.35	35.7122	27.0328	14.9816	11.7818	28.6324	14.4234	11.9948	6.36888	15.1788	11.572	35.8393	15.6164	37.8915	-0.0395678	2.84538	1	1
hsa-miR-106b-3p	1376.63	1275.07	2851.41	2006	1916.28	1151.74	1085.82	2041.35	2116.54	1131.08	1893.47	1228.76	894.021	1996.25	2016.04	2083.65	-0.036476	9.01423	0.902129	0.942437
hsa-miR-224-3p	85.8832	54.8747	62.6548	113.332	85.1685	122.772	72.6207	95.3483	130.93	92.45	91.7195	88.4809	48.9418	61.3793	106.871	56.4877	-0.0352976	4.81456	0.926019	0.953198
hsa-miR-92a-3p	13798	25409	38557.9	11315.3	18646.1	17094.7	20493.1	14831.9	21808.2	17853.1	39246.2	19753.6	23440.4	11630.9	15221.7	7569.45	-0.0329735	12.5728	0.929544	0.954825
hsa-miR-877-5p	17.0558	28.0426	13.5264	20.7428	34.4105	26.396	12.855	35.3086	17.3097	15.793	20.0449	15.1323	9.62015	39.0124	26.2409	39.4371	-0.0326484	3.16806	0.92408	0.953198
hsa-miR-370-3p	2006.97	741.966	615.581	2359.81	1220.42	1441.01	854.143	1543.64	798.846	1910.27	526.13	1243.33	734.189	942.194	880.063	3539.09	-0.0288919	8.75695	0.940868	0.960723
hsa-miR-539-3p	14.198	15.1149	37.1147	9.08127	7.58092	34.2885	26.6597	11.4142	15.3874	42.1075	14.78	17.4989	25.7978	9.57688	12.2608	15.2266	-0.0210192	2.76347	0.9631	0.979052
hsa-miR-3605-3p	17.0878	33.6919	19.4836	16.8679	25.8573	19.5463	22.4198	15.2348	20.2086	28.9172	13.7326	22.1281	21.8871	9.56929	18.9295	28.6466	-0.0172054	2.88691	0.922574	0.953198
hsa-miR-125a-3p	58.684	43.8	20.2583	84.1082	89.8952	70.0087	33.1415	65.7931	63.5269	49.1747	35.8781	51.8132	29.3158	118.41	38.4511	76.7156	-0.0150139	4.12852	0.983365	0.993482
hsa-miR-505-3p	245.654	223.849	207.738	130.054	193.755	186.037	260.471	130.596	249.3	316.182	263.542	256.401	192.773	61.2918	174.13	55.2646	-0.00592216	6.01277	0.983362	0.993482
hsa-miR-377-3p	17.8867	17.9232	21.1836	23.986	14.8697	10.4171	21.3369	11.418	7.67314	39.8657	4.26256	15.9751	23.6032	12.8633	17.665	16.526	-0.00289648	2.51678	1	1
hsa-miR-25-3p	5645.75	7120.29	11578.5	5646.47	6495.5	5820.36	6880.86	6173.59	10246.7	5673.41	8174.81	6164.92	5560.72	6717.34	7518.91	5228.81	-0.00182647	11.0572	0.994839	0.998908
hsa-miR-24-3p	37949.4	43973.7	38566.4	31881	36614.7	58483.2	46093.7	47163.4	45732	46265.4	45625.7	37442.2	29058.5	42998.4	44933.9	49534.1	0.00366647	13.5708	0.989755	0.997464
hsa-miR-126-5p	833.938	1425.81	1688.77	414.234	812.041	1353.7	1375.08	834.25	1135.74	1906.61	1154.43	1213.64	1721.75	278.05	1140.27	218.636	0.00541981	8.34641	0.99137	0.997464
hsa-miR-432-5p	109.629	51.4464	58.4492	88.5737	96.2306	139.948	54.4902	98.2105	65.4323	193.687	42.2131	99.9543	139.099	45.9631	49.5386	74.2473	0.0160444	5.11309	0.946727	0.964405
hsa-miR-181b-5p	2937.47	2409.74	2154.95	3384.14	3134.18	2725.88	2108.59	3519.21	3335.05	2525.28	3521.25	1980.11	1436.95	5151.72	1737.38	3043.28	0.0227926	9.66443	0.941156	0.960723
hsa-miR-15b-3p	7.60551	16.1934	102.081	8.25699	21.1389	37.9154	75.7095	52.4579	28.8564	58.4818	92.6662	24.2605	26.9105	51.0112	15.4265	30.3645	0.0274711	3.74489	0.973436	0.987515
hsa-miR-671-5p	95.9185	85.9543	58.519	156.612	117.154	88.4392	61.9608	88.6628	97.2091	78.7113	62.2339	74.6555	64.1459	71.0878	151.59	173.864	0.0356523	4.98381	0.919128	0.952093
hsa-miR-345-5p	317.118	200.897	221.227	605.027	410.827	266.441	258.393	352.778	315.691	375.831	324.724	324.919	245.758	222.318	259.868	639.136	0.0385927	6.74438	0.91124	0.945917
hsa-miR-500b-3p	11.5119	7.77394	10.6385	14.7879	8.67694	10.3286	2.18555	8.57264	12.5224	5.16256	9.49471	13.0491	5.02225	8.86081	5.03306	18.8028	0.0413757	1.76104	0.910126	0.945917
hsa-miR-4677-3p	10.6026	11.6298	11.185	16.9536	23.3064	16.0824	11.7703	22.9091	21.1868	6.63745	17.9206	15.9911	7.35691	26.0277	13.6505	21.8275	0.0643373	2.523	0.892083	0.933929
hsa-miR-654-3p	458.984	373.914	524.08	154.638	214.869	428.268	522.034	369.933	295.468	952.986	275.195	443.973	670.779	122.761	296.532	149.959	0.074375	7.10318	0.859276	0.905375
hsa-miR-760	22.9457	12.0278	0.71369	40.4003	24.6225	22.9463	8.59086	23.8451	12.4903	18.118	11.6312	19.0185	15.7973	39.0565	22.2662	30.0056	0.0755393	2.87644	0.810067	0.888482
hsa-miR-323a-3p	63.0073	67.3002	60.0347	38.3859	42.068	75.7293	86.4332	40.0201	21.1415	103.287	36.9341	81.7175	137.757	46.0164	32.4986	40.023	0.0756068	4.52167	0.849887	0.900461
hsa-miR-15a-5p	125.152	164.068	480.341	128.542	79.1602	127.52	113.207	155.402	166.504	135.514	243.511	307.674	105.865	297.034	103.247	85.4037	0.078129	5.57517	0.850945	0.900461
hsa-miR-421	69.318	113.203	106.903	56.8616	82.7308	133.1	112.084	67.6731	128.99	123.584	118.065	100.681	98.5942	118.137	46.2307	46.9601	0.0801469	4.88617	0.835576	0.900461
hsa-miR-23c	6.99908	11.1383	8.99037	7.58523	12.354	20.5416	17.0517	12.3922	25.0726	8.21283	13.7052	12.9518	13.1957	15.4031	10.3704	3.03411	0.0812378	2.14806	0.853487	0.901209
hsa-miR-5010-3p	12.7572	18.0336	23.2224	15.342	16.0943	16.1086	25.5889	18.1118	20.2119	25.8609	14.7804	15.9459	39.8196	18.5785	16.275	3.06094	0.0875919	3.1611	0.840648	0.900461
hsa-miR-539-5p	13.8622	12.7405	2.80965	9.27944	6.23595	5.79154	4.3053	6.66348	4.79319	16.9752	2.14734	7.58468	16.2756	3.92828	5.06865	10.8818	0.0918151	1.64199	0.810672	0.888482
hsa-miR-362-5p	156.898	90.1287	94.6988	167.283	119.718	98.8006	88.6455	156.383	130.896	131.06	153.913	173.263	94.7007	64.5601	150.696	142.738	0.0943269	5.35179	0.74831	0.85051
hsa-miR-487b-3p	98.8874	78.5329	93.996	63.08	53.187	102.135	73.6789	69.5897	49.0624	157.933	51.6932	73.9272	211.504	41.9144	47.5755	45.5628	0.0953862	4.78941	0.791751	0.877539
hsa-miR-205-5p	74360.4	67089.4	88118.6	66047.6	90100.9	80224.7	91044	96416.8	92353.3	81204.2	156317	95748.7	57998.2	50019	105266	59412.4	0.0959154	14.6044	0.737043	0.839648
hsa-miR-185-3p	73.1802	36.8195	88.7715	66.3247	40.8129	27.6616	26.7396	58.1644	53.8944	53.7601	72.7241	61.8044	25.0035	51.7275	54.3164	73.9717	0.0988432	4.14694	0.763024	0.859277
hsa-miR-337-5p	21.8839	10.8223	4.94812	10.7744	9.90571	10.3482	5.37814	8.56746	4.78717	33.2641	0.033877	16.9235	11.0666	2.27241	8.38386	12.3399	0.0991057	1.97968	0.846396	0.900461
hsa-miR-378g	100.92	72.4152	37.4016	185.957	151.604	71.2651	54.4972	134.457	93.3511	97.6841	81.2033	57.802	246.994	32.9836	150.173	108.475	0.10253	5.9054	0.847518	0.900461
hsa-miR-195-3p	247.793	234.418	201.414	106.136	182.677	234.211	266.877	142.994	255.068	244.759	136.035	212.031	201.627	156.82	306.726	223.766	0.105371	6.2947	0.768397	0.863348
hsa-miR-378c	798.898	443.267	251.681	2764.03	1230.13	542.058	434.579	924.844	800.781	1009.21	598.862	337.701	2394.15	409.103	1253.7	1225.73	0.120014	9.01681	0.850084	0.900461
hsa-miR-361-3p	1905.82	1577.05	1383.98	1738.61	3043.87	1354.96	1606.8	1846.83	1422.55	1519.8	2211.86	1961.91	1703.45	3525.95	1317.57	2092	0.12382	9.33314	0.692396	0.794314
hsa-miR-30e-3p	1267.05	2677.52	1940.25	740.092	1771.96	2185.02	2634.86	1192.74	2070.33	2029.05	1998.9	1892.48	2567.29	1787.48	2504.68	896.686	0.128665	9.33671	0.678631	0.785868
hsa-miR-501-3p	184.673	167.916	190.699	231.932	265.166	161.945	138.824	182.102	127.988	178.738	224.558	257.133	247.123	330.985	114.37	192.257	0.133094	6.05206	0.627085	0.741925
hsa-miR-340-5p	811.068	925.444	914.614	561.422	1333.74	1049.45	1148.75	778	841.207	1307.08	1150.21	964.139	790.779	1148.56	1108.85	959.597	0.137088	8.25517	0.690921	0.794314
hsa-miR-193b-5p	89.3477	62.4132	52.3552	250.733	187.391	122.878	75.8449	164.012	221.408	51.3065	111.773	60.8282	36.158	242.068	93.4675	291.7	0.139397	5.31463	0.759409	0.857172
hsa-miR-378i	28.7012	8.95894	0.740372	55.1661	40.4882	12.7267	13.9197	23.8328	19.2344	21.1379	20.0513	14.3419	52.8696	4.67844	40.8971	32.8226	0.154418	3.78281	0.789365	0.876874
hsa-miR-140-5p	787.542	867.627	766.688	545.292	469.036	768.155	983.25	609.24	825.819	1387.59	557.739	833.737	687.743	533.719	1095.92	539.687	0.157325	7.94446	0.672324	0.780404
hsa-miR-374b-5p	682.891	1080.82	1523.36	349.532	630.653	770.488	1238.4	541.532	1235.86	1006.2	1121.73	1080.16	1533.42	879.971	577.446	211.77	0.165842	8.07784	0.713207	0.814383
hsa-let-7f-5p	58778.7	129912	107130	27198.8	84206.5	114787	139328	57210.9	113199	113703	136269	98954	154955	81684.1	78357.5	33335.2	0.173648	14.9193	0.660393	0.770197
hsa-miR-758-3p	32.2499	19.0422	19.8135	36.2817	13.7404	34.413	45.8496	23.8221	20.1908	64.0101	21.1149	45.9017	28.7399	20.9241	20.1021	37.0156	0.18233	3.44252	0.611056	0.73193
hsa-miR-548d-5p	6.31522	1.05283	32.7191	10.011	3.85397	9.20318	6.43484	5.6971	9.6167	9.80114	14.7397	12.2224	2.99802	2.27362	28.9673	4.36726	0.184317	1.77756	0.776825	0.864901
hsa-miR-1260b	663.566	471.445	700.651	855.069	1104.26	1214.7	660.886	856.199	820.998	557.491	1921.84	971.808	899.879	594.376	726.857	967.769	0.192571	8.52951	0.643181	0.757319
hsa-miR-1271-5p	101.717	112.867	96.2713	43.7374	63.0416	87.2749	111.008	77.2182	117.432	73.3829	119.12	96.082	111.515	43.5204	179.248	52.4317	0.202292	4.97936	0.521134	0.654417
hsa-miR-629-5p	536.129	364.769	322.139	1424.04	1028.9	436.408	322.476	838.101	693.951	310.437	694.777	443.791	200.369	750.577	475.937	2521.43	0.207414	7.70225	0.625471	0.741803
hsa-miR-29b-3p	626.418	789.067	689.508	513.731	588.63	575.287	797.492	422.353	576.52	791.79	473.4	594.903	1008.49	709.325	698.135	933.295	0.210357	7.61479	0.458962	0.594592
hsa-miR-193b-3p	735.151	386.496	585.364	1808.34	1397.87	772.8	581.899	1140.34	1574.67	397.561	1420.08	1130.47	353.558	1545.8	612.142	1614.03	0.223193	8.4775	0.68176	0.787633
hsa-miR-582-3p	60.0189	88.6586	37.2782	77.7828	164.921	78.0914	53.4173	64.8191	86.6182	109.919	121.218	85.3889	38.1972	91.3807	51.5043	149.27	0.232877	4.77786	0.527011	0.659991
hsa-miR-410-3p	28.1416	8.67179	27.1072	12.9988	13.6604	24.0511	12.8405	13.3298	15.3841	55.1767	7.42327	32.9869	23.9457	7.93727	10.9042	12.5663	0.233132	2.84657	0.623859	0.741682
hsa-miR-331-3p	210.427	175.439	110.115	266.579	395.818	254.888	162.313	243.131	279.123	237.849	188.743	223.422	197.579	284.712	267.847	464.91	0.236107	6.53912	0.553307	0.680083
hsa-miR-584-5p	51.5137	50.2128	84.6603	67.0975	33.4524	29.9515	38.4659	66.757	37.5138	62.8708	136.948	83.2531	31.5069	24.913	97.8826	20.9204	0.239972	4.24035	0.554299	0.680083
hsa-miR-889-3p	37.1632	29.6358	51.0956	9.02783	26.048	64.1834	81.0388	32.3993	29.8143	111.886	35.8703	72.627	63.0728	38.7504	25.294	15.4305	0.248561	3.99282	0.642357	0.757319
hsa-let-7e-3p	35.2127	43.882	25.7964	12.1578	14.95	26.4162	27.7566	21.916	35.6183	44.0892	44.2471	26.6355	39.0293	16.8596	28.0946	9.9242	0.250722	3.34878	0.568681	0.692859
hsa-miR-378e	70.1104	51.1455	28.8062	196.308	102.3	35.7089	34.2176	77.2279	97.2143	88.6273	64.3366	29.5336	211.754	25.7033	106.181	89.2547	0.258965	5.56732	0.662645	0.770993
hsa-miR-23a-5p	19.0926	23.1857	18.0782	127.746	64.0651	40.2351	26.7362	62.946	46.1856	29.3712	50.6197	56.4179	20.7155	114.342	19.9974	125.583	0.27087	3.84114	0.555424	0.680083
hsa-miR-506-3p	15.5774	22.1027	49.9414	6.72773	18.6188	28.6995	36.2674	34.3411	96.3746	5.83488	0.0399351	30.4744	18.2537	74.8169	28.0722	1.68732	0.270908	3.60248	0.653885	0.766247
hsa-miR-27b-5p	269.771	423.029	182.917	328.106	468.81	500.545	339.519	420.479	965.459	261.995	409.069	227.136	365.99	398.709	558.14	355.674	0.272408	7.01624	0.41356	0.553291
hsa-miR-30e-5p	3908.92	4622.34	4940.6	4316.92	4767.93	4441.32	4399.7	4446.89	6326.49	5534.83	4558.69	5192.37	3785.55	4675	7145.06	6218.31	0.277234	10.5053	0.382491	0.521676
hsa-miR-411-5p	479.624	452.569	595.16	279.466	324.669	766.895	719.54	466.228	314.707	1201.3	267.831	497.257	1655.76	312.063	388.174	321.494	0.279567	7.42725	0.541243	0.669396
hsa-miR-1180-3p	137.5	93.5525	115.807	188.159	141.856	80.4575	71.5749	130.625	128.001	137.095	158.139	180.853	118.648	171.508	136.821	141.441	0.284735	5.49645	0.288708	0.433503
hsa-miR-200b-5p	206.067	232.026	210.34	235.661	285.036	330.643	305.332	336.584	518.819	168.78	514.436	317.296	171.628	213.42	541.353	165.01	0.286194	6.45867	0.400592	0.541847
hsa-miR-148b-3p	2514.24	3334.21	4079.36	1730.77	3759.77	3200.09	3959.81	3178.8	3763.35	4170.27	4500.68	4629.51	3561.91	4309.48	3534.06	2970.71	0.287766	10.3461	0.402987	0.543589
hsa-miR-3913-5p	12.7116	15.3767	17.5324	41.8956	28.3074	10.4389	16.0441	33.402	35.6268	17.2922	17.951	15.8732	5.38788	74.1432	22.1539	26.1309	0.288183	3.09316	0.529606	0.659991
hsa-miR-23b-3p	10613.6	16279.2	15342.6	8542.85	19852.7	19456.5	18806.2	12318.6	30794.1	14895.1	28063.6	16316.3	26555	7676.48	17754.5	6008.7	0.288692	12.4378	0.372046	0.510264
hsa-miR-532-5p	2203.6	2131.96	2246.7	1979.69	3332.71	1961.2	2104.31	2551.44	3110.79	2513.16	2633.58	3780.57	2447.74	2089.94	3253.22	2858.01	0.29347	9.71792	0.258551	0.400468
hsa-miR-221-5p	571.271	477.803	610.417	233.208	895.662	771.543	695.013	523.432	736.306	419.586	961.473	547.584	408.012	1741.07	644.383	403.843	0.295375	7.63703	0.384921	0.523001
hsa-miR-369-3p	126.808	110.208	128.127	48.351	71.6875	131.987	133.425	64.8069	68.3106	258.8	79.1032	139.617	286.363	71.857	69.8402	27.8173	0.296974	5.21246	0.537102	0.667244
hsa-miR-330-3p	129.655	89.781	58.6202	151.894	129.506	97.6308	67.3015	130.635	105.86	90.0319	113.877	99.0572	96.8805	96.159	122.408	333.952	0.298762	5.20377	0.333751	0.486266
hsa-miR-148a-5p	496.013	453.287	337.1	1302.24	900.651	513.314	432.428	821.89	543.789	330.895	277.324	431.572	261.618	473.848	506.72	3644.73	0.299245	7.85205	0.517631	0.651684
hsa-miR-342-5p	123.8	114.628	65.1264	174.961	182.504	138.938	116.39	152.559	87.5596	131.742	118.106	217.501	84.0774	275.202	115.09	293.299	0.304878	5.45342	0.377824	0.516746
hsa-miR-744-3p	4.15271	0.911899	6.61592	6.10701	15.7236	9.15315	4.30243	8.58732	9.62547	11.4301	12.628	12.2982	2.93111	7.22364	9.1536	4.33334	0.310854	1.6801	0.446266	0.582757
hsa-miR-148a-3p	93900.3	120210	90794	53850.1	131502	140212	164590	87251.3	118060	131907	94987.8	150961	112224	111990	141603	241426	0.322285	15.6476	0.348331	0.497182
hsa-miR-5100	32.8239	26.3289	53.1669	52.4544	46.8662	45.9188	23.5321	51.4992	39.4461	36.2442	43.2433	54.9195	48.3915	35.4871	69.575	91.5479	0.322705	4.08624	0.309774	0.458552
hsa-miR-191-3p	14.1852	21.4047	11.3854	33.3258	19.7708	24.0863	11.7842	25.7571	37.5605	15.7711	23.2055	24.3741	20.1321	9.55035	25.5129	48.9224	0.324831	2.92351	0.352926	0.500829
hsa-miR-92b-5p	13.4321	46.1922	13.5021	42.6606	29.5341	7.0131	9.65963	21.9232	27.9083	28.7763	24.2637	27.4298	9.71118	33.1937	32.1307	42.3101	0.329108	3.08874	0.437824	0.573417
hsa-miR-2277-5p	16.5679	8.21638	14.8287	16.2506	15.976	5.83729	10.6935	10.4751	8.63965	18.991	33.6493	7.46567	7.33345	23.5757	16.3647	8.46259	0.331212	2.40715	0.411669	0.552266
hsa-miR-22-3p	20040.4	11918.5	13297.9	43112.2	17694.7	19012.2	12185.9	22563.4	23810.2	32865.9	22874.6	22781.1	18636.2	23042.8	19175.6	38014.1	0.332095	12.7123	0.337142	0.486547
hsa-miR-651-5p	19.1044	56.0885	79.96	12.8874	33.4128	49.3571	58.6893	42.9001	50.0416	67.498	57.9852	81.7849	50.5905	91.5894	24.6137	15.4405	0.338151	3.98916	0.409193	0.550449
hsa-miR-92b-3p	438.05	735.179	672.075	381.199	597.201	481.137	606.403	353.704	829.681	811.532	989.924	536.92	626.316	469.83	799.118	350.322	0.34585	7.67103	0.295144	0.441817
hsa-miR-200c-3p	16127	25779.5	22645.5	12196.5	19914.6	31107.4	25886.7	24359.7	34339.9	22434.8	58967.4	25584.4	21081.4	26553.2	25956.5	12032.1	0.350376	12.9504	0.338898	0.486547
hsa-miR-125b-1-3p	221.275	216.706	129.119	134.692	217.139	206.671	223.121	169.703	183.82	382.085	214.032	331.179	319.097	159.229	189.139	163.56	0.354774	6.35548	0.211201	0.333439
hsa-miR-200b-3p	16356.1	24580.2	17073.3	12108.7	24318.4	23442	22695.6	22339.4	37758.7	14615.4	38434.5	26070.3	12894.6	19490.4	48336.9	11238.7	0.358317	12.7792	0.31816	0.469118
hsa-miR-422a	45.0838	33.1259	15.9456	105.277	60.3557	29.9328	19.271	45.7634	50.04	58.3302	50.6184	23.4504	112.026	17.6205	80.1005	64.4732	0.363228	4.92508	0.529248	0.659991
hsa-let-7d-3p	461.008	565.391	648.414	401.26	480.032	466.201	523.136	402.34	767.118	702.387	715.845	527.015	1073.54	460.131	626.098	232.326	0.371267	7.53724	0.193803	0.318252
hsa-miR-4492	10.5045	19.0322	9.48824	9.04614	10.0637	36.6898	26.7015	102.227	148.429	17.2451	6.37622	11.2316	20.4582	14.4022	26.0347	46.5468	0.376263	3.62774	0.543083	0.669984
hsa-miR-3934-5p	17.1002	27.4823	21.427	12.9726	37.9636	14.9883	18.1645	13.3244	19.2335	27.2702	21.1042	38.2857	7.54479	46.3161	14.18	34.1839	0.382747	2.96454	0.369634	0.508376
hsa-miR-16-2-3p	339.857	732.659	2068.39	260.173	216.157	490.354	531.702	509.125	908.597	1104.04	1073.23	850.511	613.52	685.012	1164.7	318.802	0.38455	7.70947	0.419575	0.556787
hsa-miR-708-3p	402.413	197.437	129.51	396.763	566.134	310.052	256.261	468.169	619.867	239.248	308.931	190.499	128.11	864.127	753.57	494.149	0.399372	7.1284	0.343144	0.491206
hsa-miR-151a-3p	7540.93	7223.57	4155.51	6537.01	9840.54	7535.74	7497.94	7140.39	11113.9	10209.7	10143.1	9094.88	5751.49	9655.85	10157.7	9714.67	0.400137	11.5874	0.234992	0.367456
hsa-miR-34a-5p	351.687	172.179	263.43	181.686	326.899	274.415	293.585	145.847	351.311	363.699	311.021	395.182	326.319	312.983	372.048	241.781	0.410627	6.83251	0.16405	0.282654
hsa-miR-92a-1-5p	68.5756	68.9562	56.4609	190.603	147.914	91.8898	64.098	116.328	243.558	105.975	186.578	121.226	81.7591	96.1534	68.508	186.497	0.431243	5.00505	0.208022	0.332173
hsa-miR-548k	15.6168	30.9011	31.5461	13.7356	30.7387	16.1399	20.2985	20.9684	38.5138	23.3991	48.4471	24.3325	16.0839	26.6496	31.4422	26.171	0.438107	3.14128	0.205298	0.329452
hsa-miR-24-2-5p	958.545	1089.2	688.193	1348.91	1056.29	1369.78	1058.03	1450.22	1144.39	1573.69	1186.08	1273.04	675.234	1631.42	1393.67	3354.13	0.439396	8.50212	0.209639	0.332173
hsa-miR-1843	60.7989	44.0567	76.8979	43.0087	89.96	68.8946	71.5275	69.6023	66.3949	71.1275	98.0442	94.5872	79.1171	143.337	71.915	93.3532	0.448865	4.66905	0.132787	0.240259
hsa-miR-454-3p	55.7307	61.2117	222.712	32.1712	33.4971	52.8843	60.8745	50.51	70.2441	105.329	153.876	116	87.8319	128.689	86.3682	26.4331	0.449487	4.69353	0.321356	0.472412
hsa-miR-29b-1-5p	7.05469	21.3165	6.84398	8.42583	8.67902	10.3303	8.55401	6.6552	14.4414	13.6447	11.6067	8.27621	3.03976	24.506	12.4101	11.0669	0.453257	1.8859	0.360047	0.504832
hsa-miR-1292-5p	14.2831	5.22963	9.14575	28.8026	13.616	10.3989	11.7665	21.957	19.2431	15.0471	36.8408	15.1533	9.56815	13.6512	16.9154	39.3374	0.471704	2.45749	0.189088	0.315789
hsa-miR-181c-5p	44.3028	40.1573	43.2031	84.1776	66.5512	36.8157	39.5308	60.0745	70.2574	33.9062	30.6185	34.9071	16.4375	101.212	63.4393	226.46	0.473609	4.12469	0.269136	0.412956
hsa-miR-93-3p	35.0948	22.5364	28.1345	51.0333	21.1026	28.7401	30.9705	38.1469	61.618	52.3189	53.7565	34.9942	37.5912	26.5704	65.054	27.6774	0.476309	3.67227	0.127996	0.236263
hsa-miR-339-5p	300.058	165.087	329.248	174.751	179.032	196.401	299.984	304.166	358.048	267.361	518.659	355.462	271.909	334.026	509.157	112.909	0.484823	6.53199	0.127856	0.236263
hsa-miR-190b-5p	5.48505	33.3028	27.302	7.52419	23.3985	28.6171	25.5984	7.59176	32.7329	31.0955	10.5861	8.95139	55.1245	37.2972	22.1523	20.7391	0.486407	2.87805	0.26631	0.4099
hsa-miR-501-5p	16.6089	8.10357	18.5065	19.4536	11.1353	8.10019	4.31863	5.69153	23.1189	22.8484	7.41761	19.1069	7.35225	12.0545	11.6374	25.8064	0.489777	2.33442	0.187534	0.314264
hsa-miR-98-5p	1474	2191.29	2182.03	740.091	1913.84	2329.67	2627.38	1094.53	2962.57	3233.09	3120.63	2559.18	3357.57	1847.28	2123.24	1548.66	0.512212	9.52475	0.134826	0.241605
hsa-miR-130b-3p	28.6024	38.285	36.132	40.9451	21.0846	20.7383	17.1239	33.376	38.492	30.955	54.8017	40.3944	7.6399	55.0753	20.0426	88.5782	0.52131	3.37737	0.167919	0.286664
hsa-miR-1307-5p	96.5782	137.927	64.9809	197.504	143.039	66.6895	55.567	109.643	87.5609	136.314	130.748	138.005	62.3152	288.206	166.364	241.292	0.522338	5.38429	0.151945	0.265967
hsa-miR-378a-3p	15452	9982.5	4567	32150.4	20843.5	10006.8	7995.5	16571.9	20996.8	19767.8	16557.4	9084.03	47874.8	4826.12	28698.4	21165.8	0.523258	13.3481	0.363579	0.504832
hsa-miR-200a-3p	5517.58	6846.58	5847.01	6376	8884.28	7998.46	6532.82	9191.29	13098.6	3741.95	8017.76	6170.93	3407.33	18401.2	20913.3	8497.2	0.524158	11.2571	0.155717	0.271124
hsa-miR-129-5p	7.84157	4.67288	2.82791	20.4751	9.83454	6.92495	6.42633	3.78597	5.75132	5.13827	6.35722	3.63092	7.15092	23.7145	21.323	20.2616	0.526387	2.17135	0.229177	0.359508
hsa-miR-152-5p	29.9945	22.6616	3.10558	64.2414	37.0115	29.893	29.9115	54.3854	74.1386	39.3074	35.8707	45.7214	18.5001	63.9684	29.253	88.7763	0.52714	3.74769	0.190346	0.316174
hsa-miR-24-1-5p	172.427	325.502	199.418	105.355	182.7	296.165	273.291	193.539	463.949	270.418	192.966	234.07	287.033	427.97	519.734	122.5	0.529907	6.32896	0.14978	0.263591
hsa-miR-374a-5p	621.991	964.255	1893.2	316.396	554.189	895.624	1401.74	594.927	1779.67	1871.62	1258.81	1581.35	1322.3	1095.1	1248.29	375.111	0.540473	8.33679	0.273077	0.415111
hsa-miR-337-3p	25.7424	25.2612	23.7982	14.4871	19.8383	40.0822	42.6462	18.0927	28.859	69.2466	16.9105	42.7387	97.7161	12.7747	30.6576	8.57683	0.540508	3.56861	0.190606	0.316174
hsa-miR-1185-1-3p	29.5185	15.2145	19.4379	18.4404	16.1232	29.7663	14.9752	18.1049	22.1216	70.2384	13.7456	18.9382	30.6851	29.9145	16.1446	34.2627	0.540667	3.1567	0.28338	0.428121
hsa-miR-378f	73.1073	37.0585	16.027	125.99	89.9005	33.3971	33.1419	60.0648	89.5118	71.9032	64.3344	33.3594	194.474	24.8951	107.528	97.4104	0.543853	5.37485	0.367836	0.507325
hsa-miR-378d	305.589	247.069	121.006	1111.6	500.886	238.923	213.574	355.628	572.682	625.863	427.005	253.054	996.753	210.933	744.18	695.855	0.548719	8.14587	0.358546	0.504832
hsa-let-7f-2-3p	39.2579	46.795	68.0543	22.9283	64.0943	41.389	75.7558	52.4375	88.5568	91.7427	93.8136	93.1315	55.2729	59.7805	81.888	35.9763	0.558707	4.31551	0.0771553	0.161205
hsa-miR-942-5p	23.6242	24.7837	37.5212	23.1011	8.81819	19.5572	14.9809	27.6619	52.9686	40.9777	43.2056	27.3819	20.3895	23.3627	27.3931	30.2792	0.583796	3.10039	0.0964456	0.194077
hsa-miR-34c-5p	133.084	73.145	175.442	130.116	177.646	163.044	183.616	184.027	166.493	195.404	518.586	251.739	166.952	274.236	127.471	144.365	0.593296	6.01505	0.0700055	0.1488
hsa-miR-429	687.856	1258.81	1109.26	547.541	893.432	1176.89	1216.01	1161.31	1815.27	953.766	1643.61	1357.73	620.545	1687.25	3251.22	814.29	0.593343	8.57837	0.168145	0.286664
hsa-miR-181d-5p	324.251	412.381	210.643	499.306	455.241	272.193	275.477	425.249	513.966	219.515	248.853	269.085	189.353	588.84	344.95	1977.59	0.59791	6.94158	0.132563	0.240259
hsa-miR-628-3p	8.53045	13.3828	2.88592	3.69219	7.48049	13.7128	15.963	11.4483	8.64139	18.2451	6.36363	5.15578	27.1687	24.4308	13.0216	15.1163	0.601181	2.07387	0.203533	0.328734
hsa-miR-1285-5p	17.4232	10.7811	16.4001	8.40631	8.69792	6.95404	5.37742	8.56831	16.3619	9.72011	13.7182	17.5664	9.3824	16.9934	24.4893	15.1438	0.6116	2.11278	0.105386	0.204057
hsa-miR-6842-3p	5.60514	7.57298	4.82243	11.6486	14.6096	8.05507	2.18337	11.4587	9.61081	8.98685	6.35984	5.94354	7.20808	11.2805	11.7258	41.3379	0.613769	2.2121	0.197527	0.323285
hsa-miR-576-5p	22.0637	44.7585	56.4203	17.5724	25.9803	25.308	32.0297	22.8631	73.1803	44.6664	50.603	48.0462	27.0229	34.6944	70.9915	23.605	0.630517	3.64125	0.101867	0.200448
hsa-miR-192-5p	848.256	1216.77	1205.67	985.198	1265.99	854.337	1241.64	1263.33	2878.86	1099.24	1289.4	2880.6	880.924	1823.92	1375.27	1659.66	0.645547	8.85242	0.0354843	0.0858267
hsa-miR-25-5p	68.5579	79.4735	50.1573	216.841	143.037	112.529	66.2354	128.726	431.299	95.2984	134.968	91.3646	79.7498	124.469	176.173	227.696	0.648391	5.23437	0.0782833	0.162182
hsa-let-7c-3p	25.0259	25.1849	47.8439	10.6054	21.0519	25.2755	39.4523	11.4066	55.844	35.5495	84.2484	35.0246	47.9301	22.5204	35.2769	5.83613	0.653222	3.57458	0.164066	0.282654
hsa-miR-5585-3p	13.7766	4.77131	10.5738	6.06414	18.2148	8.06554	4.31065	4.74121	6.71261	8.1963	20.0044	14.4833	5.20001	12.0831	27.9799	16.4228	0.655848	2.01868	0.114544	0.216217
hsa-miR-215-5p	15.07	11.2804	7.06562	13.0781	12.3735	20.5639	7.51129	16.2198	15.3844	23.5146	14.7841	19.0246	36.0385	19.3797	18.9253	19.2831	0.658848	3.1972	0.112645	0.214375
hsa-let-7i-5p	108426	103230	91826	73238.7	125885	92646.2	98902.8	88135.1	136420	213655	131166	172864	101635	139861	150239	190290	0.66006	15.4235	0.0124344	0.0376869
hsa-miR-18a-3p	27.8787	35.1044	48.2361	26.1379	34.5089	20.7376	19.2533	23.8205	55.8328	45.4309	81.1184	44.9728	35.5175	50.1531	29.2688	30.4068	0.68483	3.55504	0.0454888	0.105068
hsa-miR-6516-5p	6.32785	4.77929	8.70452	6.85375	5.05831	18.1874	8.55028	12.4129	14.4336	17.4698	11.6153	10.5789	11.3575	18.6588	3.63956	29.6818	0.692835	2.04242	0.0985557	0.195914
hsa-miR-425-5p	517.589	367.847	770.183	782.83	377.702	391.611	301.117	691.273	930.735	683.334	741.168	814.639	290.06	903.471	847.482	1580.83	0.693207	8.14987	0.10304	0.201565
hsa-miR-374a-3p	117.283	142.905	268.576	54.4845	161.656	140.12	271.1	103.9	338.814	297.049	304.673	244.822	319.246	240.188	236.366	78.5966	0.71034	6.00401	0.0856035	0.174404
hsa-miR-188-5p	9.32123	12.988	6.74841	14.8419	5.04875	3.53728	6.42829	8.5784	11.5391	10.5157	9.51313	19.1749	13.2971	5.52182	17.1096	24.3497	0.712731	1.86523	0.0724547	0.153342
hsa-let-7i-3p	58.7101	53.6979	41.1903	82.5897	48.1865	50.5523	43.7984	61.9791	102.029	117.535	49.5888	102.243	40.3536	92.196	100.236	119.269	0.713683	4.54147	0.024919	0.0650811
hsa-miR-766-3p	9.94866	8.12025	6.99613	9.16621	19.5526	10.3662	14.9283	13.3529	11.5281	19.6833	21.0838	17.4927	9.53163	18.5755	14.2612	43.2613	0.728676	2.61624	0.0779123	0.162097
hsa-miR-26a-2-3p	10.5225	21.8954	15.5907	9.83404	29.5612	35.5054	51.1337	20.0076	30.7843	47.7814	25.3341	27.3367	58.3927	72.2155	37.2656	23.5702	0.729582	3.53057	0.0640922	0.139095
hsa-miR-548e-3p	9.88534	8.45021	20.8968	10.6875	18.4515	17.2036	17.0738	15.2533	16.3428	23.4498	33.7124	29.0257	20.0947	27.5147	21.5226	26.0856	0.747747	2.80362	0.0165832	0.0474779
hsa-miR-598-3p	32.1988	22.5109	50.4772	19.1194	30.8776	31.0193	38.4193	29.5485	70.2772	74.381	77.9814	54.1427	33.5323	48.4872	55.6623	12.7021	0.754367	3.86064	0.0582199	0.128188
hsa-miR-619-5p	40.9002	32.2474	24.0374	35.4502	55.2841	20.7497	16.0625	32.4139	51.9683	23.2897	44.2993	44.1545	29.2814	71.2485	86.0835	90.2471	0.774603	3.73329	0.0253641	0.0652031
hsa-let-7b-3p	274.847	365.955	397.893	187.814	264.134	315.766	390.727	268.86	1053.99	471.214	781.177	433.187	508.046	324.22	550.154	118.424	0.783864	7.08639	0.0198052	0.0546312
hsa-miR-625-3p	73.7493	84.7127	72.8096	34.4938	94.8908	64.3267	80.0604	45.74	107.791	145.542	129.672	127.396	44.8144	79.1586	127.07	186.366	0.787308	4.77865	0.0643065	0.139095
hsa-miR-3613-5p	115.159	173.712	257.676	56.0343	88.9883	128.635	228.41	98.1805	280.091	403.321	356.309	285.325	217.048	167.322	229.164	47.044	0.795501	5.86521	0.0537137	0.120685
hsa-miR-369-5p	44.3956	32.9415	61.3522	26.8331	18.6889	53.9095	62.9399	29.5348	37.5102	184.006	35.8858	81.6498	108.582	31.389	48.2777	48.2477	0.79814	4.26867	0.0816254	0.167691
hsa-miR-511-5p	269.899	221.409	182.63	204.816	313.363	295.073	321.336	272.687	270.436	732.905	518.695	661.51	239.494	367.947	493.852	365.284	0.810179	6.81063	0.0120329	0.0366966
hsa-miR-148b-5p	52.163	54.1508	81.0079	54.6252	69.0919	64.3115	71.5244	64.8317	120.313	94.6332	100.169	109.817	40.4499	158.646	136.98	133.073	0.810898	4.75768	0.00878953	0.0291599
hsa-miR-484	594.222	618.993	1186.47	381.186	446.78	398.509	417.474	495.782	837.358	1272.23	1741.59	971.784	950.245	509.42	1134.43	538.373	0.810952	7.95079	0.0133315	0.040158
hsa-miR-3615	305.025	154.739	374.14	373.741	384.841	174.616	98.2826	283.175	306.051	289.277	765.349	304.979	359.54	528.187	602.027	639.499	0.818961	6.90579	0.0148606	0.043692
hsa-miR-590-3p	17.0118	41.2511	54.1665	9.04604	23.5181	24.1546	46.9124	13.3142	48.1191	73.6523	48.5042	57.2392	56.7948	52.5703	53.0495	12.6984	0.821666	3.50748	0.106041	0.20418
hsa-miR-150-3p	16.4527	20.6653	17.1347	17.7313	25.733	11.5454	8.58303	11.421	7.66675	22.642	21.1088	49.8416	20.2456	32.3753	16.8167	57.0934	0.827831	2.79836	0.0413351	0.0975746
hsa-miR-365b-5p	21.5584	5.3341	5.14822	28.712	24.5554	13.8268	12.8382	20.9867	43.333	21.8595	36.8874	23.5529	11.8719	45.4221	15.4745	45.0621	0.833559	3.20829	0.0455794	0.105068
hsa-miR-455-5p	1343.73	1420.29	1056.44	901.906	2026.02	1739.53	1588.63	2233.01	1758.46	2586.67	3388.41	3256.46	1787	4907.44	1946.35	2330.98	0.835166	9.442	0.00511688	0.0178183
hsa-miR-3909	30.0274	22.4889	28.1039	19.8981	36.9774	37.8589	43.7382	31.4601	63.5287	76.6426	60.0928	54.8923	67.6057	33.0387	66.2141	29.0945	0.839724	3.89818	0.0183976	0.0513251
hsa-miR-500a-5p	6.35787	10.2011	14.0841	7.67542	9.82879	8.04813	3.24546	5.70304	10.5731	15.9354	18.9557	16.045	9.30176	19.4987	12.3643	8.43579	0.851468	2.02534	0.0331916	0.0818949
hsa-miR-150-5p	1616.15	1017.76	842.003	593.778	1521.25	785.438	792.205	703.624	818.09	1476.63	1509.74	3244.52	1410.25	2387.77	1227.85	2225.04	0.861169	8.6835	0.0115018	0.0355183
hsa-miR-146b-3p	91.5185	83.1527	45.9584	174.251	333.652	62.1126	49.1681	111.545	149.166	228.06	127.603	192.929	60.241	207.841	139.955	630.166	0.865437	5.96667	0.0579317	0.128128
hsa-miR-181a-3p	88.7628	72.0054	81.5769	90.8978	123.253	60.9306	50.2232	123.977	148.217	163.651	192.917	127.299	84.0454	209.573	81.6117	256.338	0.866048	5.27357	0.00498127	0.01747
hsa-miR-365a-5p	54.357	40.426	16.0251	105.825	82.5414	44.8423	36.3401	84.8868	141.503	58.1695	81.2025	53.9806	38.2615	175.708	60.0181	244.899	0.872378	4.95441	0.0983492	0.195914
hsa-miR-335-3p	334.602	272.971	167.487	130.042	84.1106	168.844	334.105	188.772	387.882	642.006	69.6366	250.058	583.574	227.154	857.403	81.3618	0.88247	7.38545	0.105561	0.204057
hsa-miR-548o-3p	29.9833	48.658	40.5529	20.6537	45.5753	37.889	39.4966	22.8568	58.7032	94.1007	57.9989	74.7858	44.4128	19.235	119.649	55.0276	0.886451	4.2134	0.0374772	0.0897624
hsa-miR-1301-3p	83.1061	67.9492	74.9374	85.5668	64.2141	64.331	43.8135	77.2328	134.748	169.815	141.271	134.242	127.124	151.282	71.1434	119.508	0.899832	5.01488	0.00103164	0.00491783
hsa-miR-671-3p	76.504	106.437	77.4835	94.7358	114.693	97.6014	80.0923	102.022	234.866	193.985	202.412	145.614	114.523	76.6801	273.409	163.424	0.909958	5.50844	0.00259452	0.010193
hsa-miR-27a-3p	37968.7	63881.3	56474.1	18415.4	37732.7	64207	66985	43374.4	77982.3	104226	112537	103895	50555.5	133044	90471.6	59072	0.911515	14.2121	0.0176235	0.0494465
hsa-miR-130b-5p	49.2854	94.3207	105.924	33.732	39.6255	55.1545	87.5097	42.8805	124.161	153.902	200.254	126.628	109.698	36.2185	152.074	49.7306	0.919615	5.03575	0.01381	0.0410952
hsa-miR-203b-3p	24.9962	25.4039	21.8278	24.5965	41.7924	32.1276	30.9551	19.0461	32.7024	13.4108	79.031	18.0983	27.1063	158.395	64.2777	24.9901	0.920398	3.91577	0.0667786	0.143199
hsa-miR-4791	4.79201	14.3486	9.09352	10.7027	35.2652	12.6578	7.5137	16.2156	22.1253	34.9423	7.42726	13.5646	46.9174	49.5783	12.1847	28.8191	0.954981	2.81132	0.0327282	0.0811594
hsa-miR-141-3p	864.055	978.767	929.651	722.464	900.825	1265.28	1032.4	1159.41	2007.76	1021.17	1124.94	1445.41	408.362	6651.13	1840.38	726.497	0.955357	8.61892	0.0354231	0.0858267
hsa-miR-9-5p	285.609	383.403	255.218	154.663	419.409	268.72	399.262	252.649	316.633	348.37	261.505	454.529	261.491	381.656	2365.73	324.226	0.963762	7.044	0.0224276	0.0601747
hsa-miR-542-3p	29.9925	9.21843	22.0451	55.6665	77.2813	29.894	27.7823	20.9479	34.6224	33.9152	124.332	64.8044	40.1514	54.1209	49.617	138.014	0.963813	4.19215	0.0203311	0.0557685
hsa-miR-193a-3p	66.4311	75.7327	88.0529	138.805	80.284	157.163	96.0926	68.6252	184.795	42.9486	410.004	528.625	86.333	132.549	57.9654	66.228	0.967996	5.31814	0.0353299	0.0858267
hsa-miR-126-3p	54972.9	64710.8	44355.3	32852.3	55697.5	68239.6	59129.4	46686.7	110567	201208	97643.5	120100	105247	33632.7	116949	55665	0.979095	14.5987	0.0112067	0.0350261
hsa-miR-1304-5p	7.77462	13.5425	10.7386	17.1365	8.696	8.0843	7.49891	8.5687	33.7227	27.387	15.8332	22.9138	9.54612	8.75605	22.2968	17.9265	0.98235	2.31528	0.00617644	0.0213566
hsa-miR-9-3p	12.7665	17.9383	17.2492	7.53506	14.8711	21.778	29.8293	18.1141	34.6464	22.596	13.7496	22.7539	14.0619	29.0575	111.998	27.592	0.985606	3.01325	0.053829	0.120685
hsa-miR-548bc	1.21594	0.953117	21.2431	9.27582	5.03778	9.1689	4.30574	10.503	20.2249	22.0975	12.6682	18.347	5.2384	11.2429	22.4593	9.80052	0.989439	1.97604	0.027933	0.0707082
hsa-miR-203a-5p	25.6163	32.8089	28.3615	61.8177	50.5087	31.0573	29.9214	52.4601	55.8058	33.1358	70.6495	238.077	66.06	89.8043	48.2503	30.5187	1.01233	4.03487	0.0152909	0.0444251
hsa-miR-1261	79.4154	99.2128	68.9449	52.2395	72.8723	142.227	95.0124	72.448	170.357	98.33	353.089	232.764	94.9768	115.554	199.154	131.946	1.03651	5.33638	0.00206497	0.00889388
hsa-miR-132-5p	163.945	177.603	90.7117	218.906	117.33	179.101	174.017	131.561	272.374	597.392	184.535	386.035	130.184	192.377	257.92	551.403	1.03714	6.14954	0.0014966	0.00680396
hsa-miR-1285-3p	35.0829	12.6209	30.2149	68.1695	36.9969	31.0271	22.4547	24.7699	113.612	79.5953	75.9035	57.1316	16.4293	62.2372	50.2698	93.1657	1.04784	3.91534	0.00251312	0.0101302
hsa-miR-495-3p	128.347	61.7524	85.7911	47.5991	81.4831	98.7288	121.672	71.4926	123.179	360.296	64.3597	273.265	298.704	96.1112	159.061	74.4446	1.05152	5.55118	0.00331096	0.0124098
hsa-miR-183-5p	767.282	1763.85	1398.51	921.964	1263.6	1414.6	1565.13	1717.18	4247.52	1811.46	4577.6	2637.73	1773.9	1763.95	3503.46	2355.7	1.06842	9.7216	0.010615	0.0340652
hsa-miR-4521	92.2208	128.244	234.001	89.2427	102.501	128.608	91.8481	141.116	242.54	109.654	639.811	247.864	351.93	253.943	175.327	119.733	1.0897	5.87405	0.00198336	0.00861795
hsa-miR-411-3p	9.17566	5.15506	24.5339	4.44339	3.88265	25.0928	22.3637	12.3864	13.4472	73.3378	15.8496	21.2542	75.7736	7.10673	14.8229	11.2776	1.10664	2.86651	0.0466454	0.107023
hsa-miR-182-5p	1459.59	3162.49	2736.92	1827.89	2491.35	2288.43	2839.88	3380.96	8468.06	3851.91	8506.87	4795.68	3032.73	3548.24	7354.67	4057.9	1.1115	10.68	0.00781978	0.026298
hsa-miR-381-3p	2651.31	1413.68	1122.92	2206.31	1399.38	1946.22	1808.56	1758.16	1221.37	5997.22	711.689	1674.15	17778.2	702.683	1776.61	1897.38	1.15041	9.83934	0.0281337	0.0708392
hsa-miR-543	160.46	180.021	166.592	64.5341	61.8787	135.489	172.923	84.8308	213.656	746.23	153.964	351.714	382.573	78.2712	309.801	86.835	1.17899	6.16263	0.0139074	0.0411358
hsa-miR-5701	1.19772	19.5005	8.95323	16.2797	8.72425	10.3656	6.44427	22.9417	25.0185	31.103	10.5857	21.2733	0.786448	56.9508	29.4968	35.5408	1.18158	2.6451	0.0210942	0.0575402
hsa-miR-98-3p	16.6386	13.7489	14.6325	6.03022	9.91737	10.3561	10.684	6.65008	30.8095	31.9019	30.5607	22.064	26.2844	22.6068	23.5225	11.2539	1.19421	2.76825	0.000563854	0.00308716
hsa-miR-486-3p	35.6532	66.6549	136.03	71.7696	12.5569	12.7682	20.3411	55.3021	4.778	159.995	14.8133	27.2295	701.957	9.52078	12.1043	12.7173	1.19986	4.55128	0.114934	0.216217
hsa-miR-455-3p	420.243	434.066	417.665	167.735	324.617	491.399	526.313	475.781	588.061	1245.74	1778.48	1748.69	602.713	782.887	383.504	361.354	1.20196	7.71497	0.000585345	0.00314595
hsa-miR-331-5p	27.0942	51.7627	36.4305	16.0024	39.4599	34.4612	44.8167	30.4984	116.487	88.6698	93.8199	60.923	27.3161	124.721	66.6928	57.8316	1.20688	4.007	0.000589465	0.00314595
hsa-miR-132-3p	121.574	205.618	194.666	154.795	175.218	183.702	197.496	93.406	320.498	770.209	307.868	496.678	237.174	233.629	300.482	411.803	1.21784	6.40706	0.000532315	0.00300422
hsa-miR-483-3p	15.1342	11.0033	6.97852	25.0217	8.71984	5.83013	8.56593	8.56382	8.63083	52.6475	27.4122	7.41948	75.2977	0.649513	13.5156	27.4617	1.21828	2.71425	0.0166318	0.0474779
hsa-miR-493-3p	159.064	103.912	56.5741	138.698	161.534	127.45	97.1787	112.499	170.337	453.318	148.693	304.367	271.623	170.54	236.979	510.163	1.23877	6.29937	0.000456791	0.00272751
hsa-miR-1307-3p	1187.05	737.913	570.498	2202.05	1529.92	720.013	561.621	898.137	1427.35	2150.22	2898.18	1929.79	979.573	2335.07	2754.77	5479.08	1.24638	9.00353	0.000950176	0.00457389
hsa-miR-19a-3p	145.993	139.444	232.644	150.95	128.415	143.56	190.021	133.468	610.258	395.507	389.028	467.672	145.529	397.947	360.173	245.934	1.25291	6.25758	0.00304686	0.0115969
hsa-miR-34b-3p	3.45462	0.790646	4.56874	3.76149	8.5313	6.86872	9.56314	5.7176	13.4706	23.7132	32.5789	9.03598	9.29145	7.97861	6.98075	7.09334	1.27889	1.9303	0.0041626	0.0150282
hsa-miR-7706	39.4789	15.8795	7.40494	35.4717	47.9374	31.0107	21.3851	41.9745	50.9922	52.1553	91.7069	55.5772	27.2921	84.1399	111.591	123.178	1.29397	4.39862	0.00352216	0.0130028
hsa-miR-1278	6.32258	10.5309	14.3381	3.69685	6.26777	10.3247	11.7269	11.4515	17.3104	29.6422	30.5501	18.2277	15.8585	23.4519	32.2883	11.2341	1.29699	2.41535	0.00197577	0.00861795
hsa-miR-9985	296.889	711.172	984.026	261.719	475.163	780.73	922.376	425.215	913.383	405.12	3170.1	5481.14	1020.8	508.577	562.293	240.602	1.34073	8.08509	0.0112711	0.0350261
hsa-miR-96-5p	372.898	596.728	464.795	375.071	375.2	426.016	486.836	556.828	2274.43	959.131	1229.28	1072.45	388.582	567.649	1993.41	962.405	1.37103	8.05662	0.000603718	0.00315346
hsa-let-7a-3p	402.916	831.076	800.365	168.482	402.391	642.991	1018.44	421.402	2424.56	1862.44	2082.16	1478.28	1246.02	1104.77	1685.89	292.763	1.37759	8.29083	0.00259495	0.010193
hsa-miR-1303	63.1472	43.1325	36.8159	42.3236	38.3262	29.9358	46.9787	64.8612	120.309	159.983	213.949	115.15	55.663	77.5365	52.7679	159.066	1.38047	4.65104	0.000801179	0.00401407
hsa-miR-142-5p	1744.02	1470.23	4547.29	1053.68	1124.25	775.166	874.436	1611.33	2474.55	4133.86	4422.67	5609	1542.2	7769.91	3007.37	5412.46	1.38078	9.69075	0.00233452	0.00971396
hsa-miR-12135	52.1582	94.4747	47.638	76.3064	47.0007	72.3242	78.9872	51.4685	139.547	389.198	187.659	131.095	298.574	37.017	71.7493	142.894	1.42559	5.43368	0.00135321	0.00632786
hsa-miR-378a-5p	88.7539	85.7324	85.8109	104.814	112.208	71.2439	66.223	91.53	237.733	328.203	130.769	69.188	737.594	31.3529	306.648	77.219	1.44061	6.02678	0.00622472	0.021373
hsa-miR-941	411.087	165.513	152.928	519.465	333.148	225.12	162.329	460.553	1022.18	653.022	1003.65	543.741	165.375	322.555	749.19	2149.97	1.44138	7.39735	0.000519346	0.00299998
hsa-miR-340-3p	49.3139	67.2205	86.9953	15.963	33.4688	74.58	110.935	26.6603	142.44	266.205	186.595	201.465	129.578	86.4089	176.873	75.7915	1.44955	5.13452	0.000526302	0.00300422
hsa-miR-18a-5p	17.9301	17.6416	24.8904	17.7394	7.5585	12.6782	9.64513	18.1214	45.235	53.0887	55.8597	50.3726	39.6869	53.4256	31.2665	26.3143	1.50405	3.16391	6.74043e-05	0.000560941
hsa-miR-212-5p	14.8905	24.754	15.5128	17.636	25.8777	26.3818	28.8025	23.8372	73.1558	127.692	46.4128	100.136	22.9048	29.779	48.322	53.6477	1.50427	3.86584	0.000131181	0.000990922
hsa-miR-4488	40.0279	62.6885	24.3156	22.946	51.7865	52.788	28.8637	72.5057	59.6449	60.4231	151.803	109.01	7.6624	483.874	58.0119	85.3151	1.51422	4.54033	0.00312513	0.0118034
hsa-miR-3168	73.7839	74.3336	43.4356	139.103	27.3369	72.3209	40.6097	40.9713	166.503	250.913	246.675	99.7559	36.1958	140.653	86.1769	452.057	1.52928	5.17255	0.00230901	0.00968996
hsa-miR-944	145.982	132.573	186.156	37.5206	357.367	147.006	177.222	117.252	865.335	496.281	857.05	568.35	228.599	456.967	218.475	64.8927	1.52967	6.42654	0.000811307	0.00402376
hsa-miR-431-5p	20.1175	4.37486	4.63555	6.14183	4.99903	5.76392	2.17685	0	7.67247	50.69	9.52304	12.8625	9.48257	11.2193	12.9475	28.5452	1.53337	2.16395	0.00393492	0.0144182
hsa-miR-330-5p	54.4828	36.4449	26.404	63.2988	46.8923	47.0776	36.3229	44.8085	103.935	89.2749	76.9976	105.943	38.3236	165.067	115.181	350.312	1.54483	4.6355	4.84012e-05	0.000416929
hsa-miR-32-5p	190.365	217.229	470.978	131.581	134.644	195.23	217.8	161.112	993.325	815.341	590.405	896.422	300.873	660.805	674.593	287.208	1.60247	6.96558	0.00193276	0.00861795
hsa-miR-224-5p	2436.24	2885.89	2797.05	1607.53	2843.01	3251.72	3987.54	2635.33	10437.3	6821.29	19266.7	6770.55	5234.86	7599.75	9977	2513.79	1.61235	10.7666	3.3126e-05	0.000306884
hsa-miR-200c-5p	5.75497	4.10002	4.46743	7.01699	2.57541	5.72933	2.17032	6.6874	36.651	8.95312	6.36463	15.2362	9.36805	8.78562	24.505	11.134	1.61729	1.94322	0.00021328	0.00147494
hsa-miR-1304-3p	8.58118	10.2866	4.81823	9.25795	13.4163	6.92736	3.2465	9.53906	51.068	45.7378	35.8176	16.654	11.7842	10.3641	16.8456	15.3188	1.62249	2.48324	9.06058e-05	0.00071754
hsa-miR-146b-5p	5102.39	4889.91	4649.86	4521.77	12274.8	4393.14	4447.76	5403.2	12469.1	27616.8	12825.2	21835.3	7299.43	17715.9	15088.1	26501.2	1.62954	11.9583	4.18358e-07	6.84713e-06
hsa-miR-147b-3p	14.8589	15.6241	17.6755	53.5341	29.5823	20.7183	20.3093	30.5195	39.434	84.8649	58.0105	34.1309	12.0765	239.288	19.9728	146.384	1.63632	3.88893	0.00145413	0.00672254
hsa-miR-424-5p	11.2604	24.7507	23.5603	33.2769	38.0204	9.29738	23.4878	14.2769	53.8841	66.6379	148.552	73.226	40.1816	59.7967	66.7525	49.6021	1.65424	3.84351	0.000139044	0.00100398
hsa-miR-27a-5p	822.504	769.715	350.135	1337.41	1627.34	1236.59	938.457	966.793	2309.97	1906.91	2459.64	1443.03	430.264	3355.04	1667.91	12271.4	1.68259	9.07479	0.000127352	0.000977028
hsa-miR-34c-3p	2.08239	0.471606	2.32984	2.26893	2.49757	3.4272	5.29204	1.89435	6.72414	9.07623	20.9931	3.65584	10.7835	12.2024	3.02603	5.66227	1.69128	1.44334	0.000268191	0.00177948
hsa-miR-223-3p	227.694	136.646	472.864	136.99	160.507	159.663	145.232	197.358	439.838	918.429	713.742	353	112.842	825.062	450.412	1603.8	1.72682	6.95739	5.07584e-05	0.000429696
hsa-miR-184	4.9122	7.18792	2.75305	9.3299	5.01198	5.77359	4.29915	13.4005	15.3821	8.90311	22.1442	3.5994	34.1972	37.3905	2.307	55.4225	1.75312	3.46036	0.0112684	0.0350261
hsa-miR-1268a	6.95766	17.619	13.1602	39.0287	16.0514	6.99181	5.39027	19.0794	48.1161	65.9859	68.5085	34.1887	20.6825	33.8588	58.3098	96.9949	1.77437	3.49	0.000246453	0.00168067
hsa-miR-95-3p	448.776	717.893	552.681	212.406	567.632	858.75	773.994	411.868	1018.29	3586.43	626.289	916.699	7698.8	862.866	596.99	248.837	1.77533	8.36386	0.000296695	0.00194237
hsa-miR-141-5p	26.4313	15.808	15.7226	33.1543	32.0657	40.1142	26.7036	39.1122	183.884	82.4962	122.284	71.5803	18.6606	110.818	152.195	77.0382	1.82216	4.22873	5.57874e-06	6.52181e-05
hsa-miR-200a-5p	192.493	224.479	129.288	197.137	390.897	244.567	171.919	284.143	1114.59	307.4	819.174	499.484	198.193	840.371	1870.02	885.379	1.83198	7.44981	0.000134081	0.000997483
hsa-miR-10399-3p	14.2405	11.7432	19.1592	10.6637	23.3361	19.4989	12.8368	21.9457	34.6247	51.4455	74.839	58.7016	18.5726	133.018	41.0745	75.3961	1.86681	3.64862	2.38174e-07	4.03253e-06
hsa-miR-450b-5p	25.7223	38.0176	27.9236	22.2595	24.7324	26.4305	46.9083	10.4502	55.7984	68.8165	301.332	93.0115	113.716	75.133	54.7695	51.07	1.87316	4.48287	8.03691e-05	0.000646905
hsa-miR-1268b	5.50704	17.5614	11.1613	39.0466	16.0452	6.99037	5.38979	20.0386	51.9666	69.7698	73.7788	40.3106	20.7095	33.0371	62.2394	103.854	1.89811	3.57355	0.000105398	0.000821437
hsa-miR-424-3p	27.0399	49.4661	34.6633	60.9905	52.9944	23.0657	53.3615	40.9916	205.023	138.577	361.505	131.875	84.0735	139.869	107.211	146.972	1.94064	5.02825	1.30213e-06	1.88043e-05
hsa-miR-22-5p	312.821	352.166	276.626	381.359	216.073	400.685	349.112	317.494	1163.65	2257.43	971.009	1143.38	1101.47	1684.08	952.799	973.416	1.97499	7.94247	1.9561e-09	6.40296e-08
hsa-miR-4448	16.2397	22.8455	38.6259	32.2849	77.3641	41.3299	37.3746	38.1342	115.483	100.634	157.088	79.9204	107.861	180.412	113.807	357.406	1.98689	4.76986	2.30106e-07	4.03253e-06
hsa-let-7f-1-3p	30.08	44.2804	25.9011	14.479	23.5133	29.8502	30.9556	24.7789	204.098	133.402	117.025	86.0952	107.447	79.1679	133.027	38.7714	2.02649	4.43842	6.51908e-09	1.88286e-07
hsa-miR-503-5p	23.5945	31.2193	21.6644	37.9281	24.69	11.5868	20.3048	21.9198	78.9088	80.9762	271.846	108.319	49.0755	79.1858	53.4528	97.5215	2.0868	4.31989	1.19918e-06	1.78424e-05
hsa-miR-32-3p	7.05518	13.3286	18.0868	1.35954	5.06511	11.4566	12.7877	8.5723	80.9051	44.7112	36.9126	48.0943	31.1496	27.3961	35.265	26.2947	2.12522	2.98142	4.67125e-06	5.59411e-05
hsa-miR-142-3p	854.165	446.422	1129.79	1336.08	570.176	370.987	325.682	784.692	1709.36	2852.6	1742.75	3556.22	515.641	3808.84	2326.89	9077.84	2.13677	9.00039	4.3989e-05	0.000385689
hsa-miR-3182	12.7537	1.37864	21.2747	22.3918	14.8832	29.7325	14.9684	25.7662	124.192	32.3738	302.304	76.2395	14.268	26.5176	3.6102	67.3859	2.15022	3.76657	0.000178794	0.00127229
hsa-miR-493-5p	127.368	156.383	145.681	59.1209	106.225	219.187	234.809	87.6885	375.348	1227.06	511.342	697.985	1424.7	298.306	267.582	254.277	2.15339	7.21381	3.13628e-06	4.16193e-05
hsa-miR-128-3p	1346.6	2002.13	1790.13	987.435	1037.87	1579.95	2061.55	1205.14	3044.34	17453.8	4219.23	3620.85	20582	2161.02	4374.23	1552.91	2.2469	10.2449	4.41618e-07	6.99465e-06
hsa-miR-1290	6.17831	32.2062	44.4002	65.0802	35.7614	31.0194	21.3876	19.0408	192.509	95.3102	209.776	157.878	16.4755	297.113	119.045	181.147	2.31817	4.52604	2.32703e-07	4.03253e-06
hsa-miR-516b-5p	4.92034	4.41878	4.66158	16.6082	3.80876	5.76909	5.35515	4.75139	4.77779	9.63732	1.09991	0.564577	7.58912	5.48385	8.2013	214.204	2.31959	2.69193	0.00250295	0.0101302
hsa-miR-450a-5p	31.4922	19.1639	38.2223	42.4883	36.9637	20.7426	33.0934	19.9976	119.327	170.422	345.728	199.857	118.933	156.849	224.728	170.302	2.62636	5.23072	2.78953e-11	1.24514e-09
hsa-miR-223-5p	29.3417	38.1504	48.1634	8.27127	24.7408	30.9957	27.7664	22.8664	97.1847	228.14	178.178	126.5	38.3798	284.875	142.64	357.682	2.67093	4.93565	1.0341e-09	3.62673e-08
hsa-miR-155-5p	443.855	839.554	507.395	120.719	509.58	399.614	360.883	369.924	2104.96	2385.07	3636.17	4285.58	1668.94	5355.53	1423.59	3508.58	2.78009	8.95344	3.76125e-11	1.53898e-09
hsa-miR-7-5p	1164.1	1035.97	1755.1	1116.2	1167.31	728.057	857.333	1085.98	14698.3	5396.05	9187.97	7376.27	1743.7	12338.9	6951.6	6385.99	2.84648	10.2351	3.05874e-14	2.72472e-12
hsa-miR-1248	4.91891	9.71311	6.52149	0.607305	1.38708	8.01255	6.41216	15.3284	57.7513	56.0669	37.9802	28.8216	29.2561	119.287	60.9582	34.5282	3.01362	3.04533	3.24931e-09	9.97131e-08
hsa-miR-21-5p	69521.5	55154.4	58868.7	36685.5	101986	52762.9	49357.5	54875.9	606839	622329	626395	648516	102803	610559	242208	564898	3.07009	16.2329	7.60914e-14	5.33727e-12
hsa-miR-187-3p	52.3595	32.9264	28.4077	78.1247	39.5186	26.4921	28.8591	40.0393	130.865	146.779	483.885	132.514	186.964	1387.37	156.243	266.482	3.13749	5.9085	1.09878e-10	4.15003e-09
hsa-miR-21-3p	57.3198	29.9827	26.4787	53.1596	115.478	41.383	27.8033	41.9377	795.046	440.876	508.17	469.051	51.5247	1245.21	186.342	701.317	3.47453	6.29468	2.39275e-12	1.30538e-10
hsa-miR-1246	96.4791	135.843	150.033	268.358	176.413	164.189	144.141	80.0558	1965.42	767.32	3340.91	1173.81	114.986	3048.7	1036.55	3224.03	3.59234	7.84256	4.25977e-15	5.22887e-13
hsa-miR-4485-3p	0	3.08226	2.16718	3.16294	1.28937	0.0410637	3.18022	2.8714	11.5198	9.64186	114.642	28.9636	11.8521	29.1008	6.88855	20.7644	3.85888	2.11736	1.68244e-07	3.44199e-06
hsa-miR-499a-5p	84.4956	71.6704	114.861	49.1646	59.328	79.2346	117.388	44.7814	92.3627	5490.2	39.0581	82.1517	4119.22	126.795	102.487	58.0072	4.02334	7.29315	9.16364e-07	1.40605e-05
hsa-miR-7974	0.579516	3.33345	0.270108	2.28251	4.79376	1.20157	3.19437	3.82894	15.3669	57.6561	50.6019	40.3654	22.749	57.4832	18.7081	106.284	4.17565	2.748	5.95949e-13	3.65764e-11
hsa-miR-135b-5p	9.16932	31.4445	9.09524	4.44128	2.65642	17.1879	27.6667	11.4277	437.923	508.369	1094.23	785.866	33.9821	1023.48	249.917	67.6377	5.21216	6.02434	1.14094e-15	1.86734e-13
hsa-miR-133a-3p	271.269	544.692	120.923	181.649	498.274	337.561	319.22	153.47	142.417	16260.7	35.8906	28.7893	79627.2	28.1503	59.9642	14.0339	5.30697	11.3334	0.000602231	0.00315346
hsa-miR-1-3p	2598.66	7799.85	1399.54	886.424	5629.12	8353.03	6095.04	1238.49	2085.69	196046	497.662	527.662	1.21998e+06	333.081	969.697	173.268	5.3847	14.3068	2.3307e-05	0.000228875
hsa-miR-4455	0.711019	0.122449	0.0803259	0.771643	1.19614	1.12786	0.00770919	0	45.2353	12.6592	145.274	75.0015	35.4546	10.3355	16.0767	14.0546	6.03044	2.7377	3.3296e-14	2.72472e-12
hsa-miR-31-5p	37.0914	53.4797	82.5444	102.038	18.7101	16.2078	52.3184	52.4368	4254.23	2341.08	11052.8	3486.74	1557.46	5458.15	588.455	852.824	6.15459	8.83217	9.89209e-25	4.85702e-22
hsa-miR-31-3p	0	0.0631443	0.0419658	0.808908	0.0129257	0.00861833	0.00413829	0.964175	60.6489	29.4007	113.74	51.8774	18.4892	81.0784	14.0928	15.4288	6.92283	3.09293	9.33061e-12	4.58133e-10
