# Supplementary material for: Dysregulation of tissue and serum microRNAs in organ transplant recipients with cutaneous squamous cell carcinomas
Source: Health Sci Rep. 2020 Nov 19;3(4):e205. doi: 10.1002/hsr2.205 (PMC7676459; doi:10.1002/hsr2.205)
Supplement: Supplementary file 3 — Table S2 [file HSR2-3-e205-s003.xlsx]

## Sheet: cSCC perilesional vs ctrl tissu
	CTRL								TU.les
microRNA ID	P1	P2	P3	P4	P5	P6	P7	P8	P1	P2	P3	P4	P5	P6	P7	P8	logFC	logCPM	PValue	FDR
hsa-miR-31-5p	37.0914	53.4797	82.5444	102.038	18.7101	16.2078	52.3184	52.4368	291.366	599.033	782.582	435.384	973.854	143.004	300.095	336.338	3.21727	8.83217	9.08289e-10	4.4597e-07
hsa-miR-31-3p	0	0.0631443	0.0419658	0.808908	0.0129257	0.00861833	0.00413829	0.964175	56.2662	11.9176	3.85664	103.163	12.7044	0.571469	5.31114	0.588497	5.97408	3.09293	4.44567e-09	8.68146e-07
hsa-miR-196a-5p	2552.23	4204.22	2724.34	1553.6	2147.16	3454.95	4257.65	2358.82	125.031	627.492	382.216	131.431	972.894	780.606	582.227	921.216	-2.36173	8.84078	5.30435e-09	8.68146e-07
hsa-miR-450a-5p	31.4922	19.1639	38.2223	42.4883	36.9637	20.7426	33.0934	19.9976	48.9041	73.9681	138.753	55.7379	229.871	44.9802	267.321	134.904	2.02564	5.23072	1.74363e-07	2.14031e-05
hsa-miR-4455	0.711019	0.122449	0.0803259	0.771643	1.19614	1.12786	0.00770919	0	7.82288	1.90296	3.88954	33.7545	12.7714	4.42906	20.9994	4.49266	4.08623	2.7377	2.758e-07	2.70836e-05
hsa-miR-184	4.9122	7.18792	2.75305	9.3299	5.01198	5.77359	4.29915	13.4005	35.7964	18.2695	45.8756	379.861	9.03132	17.3952	11.6325	10.6341	3.30472	3.46036	4.8042e-06	0.000393144
hsa-miR-493-5p	127.368	156.383	145.681	59.1209	106.225	219.187	234.809	87.6885	77.7684	255.019	612.999	1144.39	500.497	352.934	821.193	1040.65	2.08037	7.21381	6.33208e-06	0.00044415
hsa-miR-215-5p	15.07	11.2804	7.06562	13.0781	12.3735	20.5639	7.51129	16.2198	31.4449	20.4535	109.343	101.175	36.4365	20.4974	29.5091	12.1965	1.78597	3.1972	1.58734e-05	0.000907693
hsa-miR-210-3p	3549.45	2837.8	3544.98	9579.44	7161.64	3882.19	3110.04	7223.38	2637.16	1963.05	1488.12	678.445	1429.53	1335.69	1311.87	1980.82	-1.67284	9.94079	1.6638e-05	0.000907693
hsa-miR-493-3p	159.064	103.912	56.5741	138.698	161.534	127.45	97.1787	112.499	625.098	170.201	386.402	381.35	185.016	113.909	399.014	327.139	1.43075	6.29937	5.33284e-05	0.00260342
hsa-miR-187-3p	52.3595	32.9264	28.4077	78.1247	39.5186	26.4921	28.8591	40.0393	219.765	99.6612	238.119	220.158	154.075	51.1028	86.3692	130.954	1.87007	5.9085	5.83252e-05	0.00260342
hsa-miR-146b-5p	5102.39	4889.91	4649.86	4521.77	12274.8	4393.14	4447.76	5403.2	14253.8	10945.6	9974.21	12004.7	14037.5	9940.83	15381	22539.7	1.25559	11.9583	8.22959e-05	0.00321319
hsa-miR-196b-5p	682.192	1055.76	912.191	337.979	619.539	1020.71	1348.34	501.486	14.7562	28.9479	29.6513	21.79	104.796	374.32	138.99	557.674	-2.3494	6.90716	9.00472e-05	0.00321319
hsa-miR-299-3p	43.6588	42.898	40.8547	51.668	22.3739	39.0695	40.5801	59.1383	6.02864	13.4477	16.9219	9.62235	15.4817	16.8287	28.3798	28.8975	-1.32923	3.07606	9.16184e-05	0.00321319
hsa-miR-335-3p	334.602	272.971	167.487	130.042	84.1106	168.844	334.105	188.772	48.8928	667.244	3028.73	855.459	1721.42	621.793	488.561	176.529	2.17798	7.38545	0.00011026	0.00345815
hsa-miR-196a-3p	73.0419	50.8838	39.277	17.5006	194.185	91.7817	57.6711	9.48931	42.6	7.74214	3.08157	0	2.66802	8.35857	10.5303	6.87796	-2.70053	3.3472	0.000112689	0.00345815
hsa-miR-383-5p	249.797	196.981	88.8675	501.797	405.799	266.406	332.015	153.473	113.003	171.059	18.3671	16.2582	42.7925	92.7556	98.9426	33.1561	-1.90414	5.28782	0.000138206	0.00399172
hsa-miR-320c	255.373	247.495	230.077	1194.59	762.381	416.851	212.515	640.738	339.793	120.357	140.281	85.3241	135.811	158.504	136.89	237.355	-1.54857	6.55351	0.000221406	0.00583182
hsa-miR-101-3p	16613.8	22037	22159.4	19571.8	32524	21864.4	25208.8	21439.3	5954.01	12975.1	11948.9	9810.11	11689	13680.3	13455.4	8063.23	-1.0507	12.1053	0.000225671	0.00583182
hsa-miR-182-5p	1459.59	3162.49	2736.92	1827.89	2491.35	2288.43	2839.88	3380.96	6428.44	11946.4	1884.81	22067.2	7484.2	2479.85	3610.25	2350.33	1.52892	10.68	0.000292143	0.00717212
hsa-miR-21-5p	69521.5	55154.4	58868.7	36685.5	101986	52762.9	49357.5	54875.9	34358.3	112596	238625	122562	142162	107498	158622	312202	1.35831	16.2329	0.000438355	0.0102491
hsa-miR-135b-5p	9.16932	31.4445	9.09524	4.44128	2.65642	17.1879	27.6667	11.4277	16.5136	94.3843	58.0564	42.9392	132.382	18.1691	56.8603	47.9881	2.04683	6.02434	0.000481481	0.0107458
hsa-miR-615-3p	756.823	834.918	463.108	710.286	573.826	548.885	518.889	522.477	52.3908	189.594	59.5017	21.177	191.437	459.25	316.868	412.004	-1.53356	6.88665	0.000562217	0.0114171
hsa-miR-378a-3p	15452	9982.5	4567	32150.4	20843.5	10006.8	7995.5	16571.9	270136	29692.4	18492.5	123527	16010.4	9316.47	13924	8424.37	2.05785	13.3481	0.000565673	0.0114171
hsa-miR-183-5p	767.282	1763.85	1398.51	921.964	1263.6	1414.6	1565.13	1717.18	2559.07	7281.93	880.605	10332.6	3944.96	1316.41	1659.33	1327.02	1.43853	9.7216	0.000645596	0.0114171
hsa-miR-3659	17.0748	21.6315	23.5475	25.4537	18.5766	13.8596	20.2976	35.3161	5.21304	4.88903	7.26143	1.57002	10.0724	8.47617	8.41235	7.77431	-1.69799	2.25421	0.000649197	0.0114171
hsa-miR-133a-3p	271.269	544.692	120.923	181.649	498.274	337.561	319.22	153.47	92183.2	76.0495	369.24	276.212	155.824	201.23	108.489	30.0475	5.26427	11.3334	0.000650589	0.0114171
hsa-miR-378d	305.589	247.069	121.006	1111.6	500.886	238.923	213.574	355.628	9526.17	774.828	411.976	1470.16	387.387	264.007	336.964	234.672	2.11494	8.14587	0.000651078	0.0114171
hsa-miR-320b	858.929	873.477	709.777	3587.27	2006.26	1180.42	538.145	1931.71	1176.51	499.751	502.452	294.13	483.176	549.898	474.853	624.86	-1.34358	8.18622	0.000779347	0.0125942
hsa-miR-151b	47.9544	46.5035	26.4389	73.3721	44.4585	40.2298	51.2421	42.8958	25.3864	18.4342	25.8241	10.1793	23.6989	29.1707	31.5627	22.4516	-1.01262	3.49016	0.000786676	0.0125942
hsa-miR-185-5p	3796.48	2773.68	7032.24	10057.1	3046.74	3234.61	2433.17	5977.2	2618.68	1746.81	2612.59	1372.71	1900.88	2967.31	2219.41	2197.8	-1.12081	9.93165	0.0008123	0.0125942
hsa-miR-652-3p	435.252	402.694	486.082	722.797	440.541	295.177	342.737	446.211	4012.54	1964.68	454.744	1442.64	769.427	375.847	309.589	278.089	1.42733	7.76747	0.000820806	0.0125942
hsa-miR-7706	39.4789	15.8795	7.40494	35.4717	47.9374	31.0107	21.3851	41.9745	121.732	66.1949	32.9032	278.759	38.2207	35.0356	58.9869	47.1344	1.47927	4.39862	0.000858726	0.0127768
hsa-miR-155-5p	443.855	839.554	507.395	120.719	509.58	399.614	360.883	369.924	255.439	757.077	1092.1	465.941	1791.59	1013.27	1169.71	2378.12	1.33075	8.95344	0.000907203	0.0129552
hsa-miR-20b-5p	59.9034	83.4382	558.76	103.122	31.0769	35.7373	54.5073	169.728	2.51222	30.5676	35.4636	3.33468	44.6947	96.368	51.5613	30.1587	-1.89442	4.49667	0.00092349	0.0129552
hsa-miR-34c-3p	2.08239	0.471606	2.32984	2.26893	2.49757	3.4272	5.29204	1.89435	12.3296	4.11788	10.5495	6.03217	8.20276	7.63346	8.42275	5.33303	1.50973	1.44334	0.000993111	0.0135449
hsa-miR-422a	45.0838	33.1259	15.9456	105.277	60.3557	29.9328	19.271	45.7634	803.444	93.1979	51.4382	328.238	39.1164	25.0413	32.6909	22.2578	1.97244	4.92508	0.00106668	0.0138424
hsa-miR-22-5p	312.821	352.166	276.626	381.359	216.073	400.685	349.112	317.494	462.922	798.653	893.79	141.282	757.638	575.903	769.624	1004.89	1.05185	7.94247	0.00107131	0.0138424
hsa-miR-378f	73.1073	37.0585	16.027	125.99	89.9005	33.3971	33.1419	60.0648	1097.54	114.573	68.3753	448.368	60.9984	30.4024	41.114	20.7102	2.00315	5.37485	0.00134748	0.0169645
hsa-miR-106b-5p	557.611	488.763	1321.71	832.027	483.823	509.876	430.295	803.77	132.926	396.529	390.441	113.599	346.452	482.711	343.227	362.843	-1.07896	7.36132	0.00150401	0.0184617
hsa-miR-378g	100.92	72.4152	37.4016	185.957	151.604	71.2651	54.4972	134.457	1398.46	190.176	104.673	725.709	113.881	57.2084	81.1214	57.9169	1.75317	5.9054	0.00178314	0.0213541
hsa-miR-378a-5p	88.7539	85.7324	85.8109	104.814	112.208	71.2439	66.223	91.53	1023.78	258.783	137.779	356.179	155.841	75.6004	107.437	64.8989	1.62523	6.02678	0.0021098	0.0241894
hsa-miR-320a-3p	12538.7	11822.3	8828.64	40772.7	23309	17078.6	8644.63	27628.2	17276.1	7918.12	7827.91	8890.56	7208.83	7653.05	6669.81	7784.19	-1.08045	11.8826	0.00211842	0.0241894
hsa-miR-148a-3p	93900.3	120210	90794	53850.1	131502	140212	164590	87251.3	151949	190917	111508	618582	199774	147358	267159	147802	1.05646	15.6476	0.00233294	0.0260335
hsa-miR-34a-5p	351.687	172.179	263.43	181.686	326.899	274.415	293.585	145.847	787.831	376.37	525.112	649.423	310.841	295.503	517.996	285.146	0.897001	6.83251	0.00244531	0.0266811
hsa-miR-378e	70.1104	51.1455	28.8062	196.308	102.3	35.7089	34.2176	77.2279	1328.66	126.688	82.0886	438.928	63.7323	42.6562	48.484	35.4356	1.86107	5.56732	0.00266742	0.0284718
hsa-miR-425-5p	517.589	367.847	770.183	782.83	377.702	391.611	301.117	691.273	3948.6	1262.04	424.086	2318.34	616.244	522.158	426.452	576.598	1.26472	8.14987	0.00322122	0.0332761
hsa-miR-450b-5p	25.7223	38.0176	27.9236	22.2595	24.7324	26.4305	46.9083	10.4502	5.1334	31.8534	108.222	61.4766	137.795	36.5903	106.302	92.3331	1.38523	4.48287	0.00325306	0.0332761
hsa-miR-223-5p	29.3417	38.1504	48.1634	8.27127	24.7408	30.9957	27.7664	22.8664	15.6344	66.996	65.3073	36.6869	103.09	59.6814	61.0773	132.915	1.24659	4.93565	0.00347716	0.0348426
hsa-miR-21-3p	57.3198	29.9827	26.4787	53.1596	115.478	41.383	27.8033	41.9377	334.703	70.3922	150.881	87.8836	73.7904	60.3257	75.8386	144.232	1.33575	6.29468	0.00369403	0.0362754
hsa-miR-7974	0.579516	3.33345	0.270108	2.28251	4.79376	1.20157	3.19437	3.82894	25.747	9.30052	0.66319	4.73235	8.2005	3.68661	7.37886	4.53368	1.66961	2.748	0.00392293	0.0377679
hsa-let-7f-1-3p	30.08	44.2804	25.9011	14.479	23.5133	29.8502	30.9556	24.7789	21.7755	71.4114	47.5336	44.2059	64.7473	52.0435	75.7783	63.6041	0.998883	4.43842	0.00426295	0.0399815
hsa-miR-12135	52.1582	94.4747	47.638	76.3064	47.0007	72.3242	78.9872	51.4685	171.551	434.432	65.9771	239.296	150.419	63.3704	72.6888	52.5102	1.26662	5.43368	0.00431572	0.0399815
hsa-miR-98-3p	16.6386	13.7489	14.6325	6.03022	9.91737	10.3561	10.684	6.65008	22.7555	17.0096	10.3492	16.4804	34.7188	21.4256	24.2105	24.839	0.974626	2.76825	0.00455469	0.0414139
hsa-miR-3609	5.48484	11.9909	17.3883	16.1054	39.149	28.618	22.4118	14.282	4.29869	6.29394	7.19626	5.98029	10.9536	17.8897	7.38584	13.2868	-1.07688	2.29564	0.00465795	0.0415828
hsa-miR-106a-5p	42.8196	33.6753	188.429	56.1964	21.1805	21.9438	22.478	89.6587	4.26533	17.7381	29.1251	0.89929	26.4628	50.2733	26.3079	15.4056	-1.48025	3.51498	0.00475154	0.0416609
hsa-miR-320e	22.0721	9.12747	21.901	65.1392	43.047	27.5838	16.0591	28.5974	20.2101	12.7993	14.5275	10.3363	9.07701	12.9964	11.5937	13.9519	-1.16166	2.76392	0.00504087	0.0433607
hsa-miR-200a-5p	192.493	224.479	129.288	197.137	390.897	244.567	171.919	284.143	400.784	591.804	190.175	2292.92	402.016	214.248	316.945	178.869	1.32162	7.44981	0.00521975	0.0433607
hsa-miR-10a-3p	360.12	369.904	272.415	195.508	345.515	443.149	465.449	253.597	16.5055	52.5143	149.238	42.1419	107.548	296.896	360.969	47.0868	-1.33421	5.90869	0.00523538	0.0433607
hsa-miR-338-5p	192.427	425.143	208.289	229.472	271.505	277.887	455.814	228.81	43.6444	217.717	157.307	74.8674	163.211	193.139	157.921	110.772	-1.031	5.86512	0.00531132	0.0433607
hsa-miR-26b-3p	55.013	104.984	79.1214	47.6368	48.2467	75.7775	78.9973	75.3237	41.1241	42.7734	45.9928	23.7732	33.7029	52.1582	45.2692	44.9757	-0.757648	4.0248	0.00538696	0.0433607
hsa-miR-130a-3p	294.959	270.82	323.221	264.953	313.4	361.633	283.994	150.611	172.411	178.971	216.237	104.469	191.469	178.46	157.937	155.778	-0.738719	6.12976	0.00622061	0.0485482
hsa-miR-338-3p	79.3829	116.63	87.9949	90.8722	87.6496	70.1065	145.14	66.7188	45.493	75.1123	54.0659	13.8144	49.2295	61.3604	45.2805	35.5629	-0.965833	4.34434	0.0062292	0.0485482
hsa-miR-221-3p	24332.4	18212.6	24956.2	14586.9	27870.9	28287.4	25726.6	27834.1	11636.9	10752.4	15671.3	6111.73	11006.1	19290.7	13702.8	19491.4	-0.833139	12.525	0.0064839	0.0496948
hsa-miR-424-3p	27.0399	49.4661	34.6633	60.9905	52.9944	23.0657	53.3615	40.9916	11.2554	80.502	118.651	40.9598	144.13	67.2956	148.399	110.145	1.07343	5.02825	0.00657874	0.0496948
hsa-miR-125b-1-3p	221.275	216.706	129.119	134.692	217.139	206.671	223.121	169.703	414.025	258.719	264.492	344.322	219.673	294.83	460.062	329.467	0.767885	6.35548	0.00677849	0.0502808
hsa-miR-320d	117.97	111.837	80.1605	321.538	229.417	187.157	85.4629	270.818	206.002	49.7317	70.1163	83.751	62.8708	74.2428	58.985	47.9181	-1.1051	5.19179	0.00686113	0.0502808
hsa-miR-503-5p	23.5945	31.2193	21.6644	37.9281	24.69	11.5868	20.3048	21.9198	10.383	30.4714	100.287	42.3566	96.7536	22.0191	76.8248	45.675	1.13876	4.31989	0.00724456	0.05231
hsa-miR-10399-3p	14.2405	11.7432	19.1592	10.6637	23.3361	19.4989	12.8368	21.9457	23.573	27.0007	28.9897	48.2946	30.0686	29.0481	32.643	41.9396	0.966224	3.64862	0.00750935	0.0534361
hsa-miR-5010-3p	12.7572	18.0336	23.2224	15.342	16.0943	16.1086	25.5889	18.1118	99.2082	24.7872	13.544	82.5808	19.9939	25.1404	31.6049	19.994	1.12935	3.1611	0.00781888	0.0548439
hsa-miR-10395-3p	27.7255	63.3408	36.9343	53.1491	61.6409	48.2489	37.3978	79.1741	35.9185	20.5427	27.3939	14.5099	23.6752	46.153	22.1309	40.4303	-0.812843	3.54626	0.0092975	0.0634069
hsa-miR-19b-3p	614.882	612.978	841.542	1088.63	756.424	584.505	595.763	948.7	513.787	644.1	432.325	58.1272	416.641	406.675	483.249	403.871	-0.847833	7.50833	0.00929796	0.0634069
hsa-let-7i-5p	108426	103230	91826	73238.7	125885	92646.2	98902.8	88135.1	128757	130849	156430	210105	153944	116751	201730	153810	0.678892	15.4235	0.0101621	0.0683508
hsa-miR-7-5p	1164.1	1035.97	1755.1	1116.2	1167.31	728.057	857.333	1085.98	3119.37	1517.19	1125.05	3861.92	2088.71	1481.94	2161.5	1303.82	0.903004	10.2351	0.0105103	0.0697375
hsa-miR-212-5p	14.8905	24.754	15.5128	17.636	25.8777	26.3818	28.8025	23.8372	20.0329	24.0458	26.497	91.1924	41.9241	31.2879	41.0711	77.7823	0.996361	3.86584	0.0110706	0.0724754
hsa-miR-378i	28.7012	8.95894	0.740372	55.1661	40.4882	12.7267	13.9197	23.8328	399.306	32.5689	15.9449	63.9582	19.0624	18.1588	20.0535	12.1839	1.64412	3.78281	0.0112588	0.0725263
hsa-miR-15a-5p	125.152	164.068	480.341	128.542	79.1602	127.52	113.207	155.402	24.3886	83.3845	89.5257	53.9687	102.129	148.853	91.5974	97.7076	-0.985235	5.57517	0.0113738	0.0725263
hsa-miR-378c	798.898	443.267	251.681	2764.03	1230.13	542.058	434.579	924.844	17467.1	1026.5	766.072	1903.05	615.313	403.405	502.262	398.249	1.64317	9.01681	0.0118052	0.0741265
hsa-miR-130a-5p	5.68109	4.37001	6.47592	10.1653	10.9249	1.24518	3.2372	6.67426	98.9402	5.46214	5.48403	19.0737	5.39648	3.62323	7.40997	4.45666	1.59712	1.91908	0.0119267	0.0741265
hsa-miR-1287-5p	106.55	104.352	69.4007	266.102	127.149	145.827	144.132	155.417	143.748	46.9014	78.2568	23.0573	30.0139	73.5254	95.783	71.3085	-0.99508	4.79575	0.0123403	0.0757386
hsa-miR-495-3p	128.347	61.7524	85.7911	47.5991	81.4831	98.7288	121.672	71.4926	94.44	123.228	173.422	143.417	162.277	149.308	232.646	216.398	0.889837	5.55118	0.0126937	0.0769455
hsa-miR-1260b	663.566	471.445	700.651	855.069	1104.26	1214.7	660.886	856.199	5140.62	671.421	767.715	3569.54	823.202	990.183	523.315	977.432	1.0442	8.52951	0.0129228	0.0773792
hsa-miR-511-3p	32.1171	29.543	34.5668	49.3683	49.2911	41.3389	41.6381	38.1316	34.2182	14.8221	26.6504	7.06307	20.0364	31.5188	14.7676	31.9022	-0.811779	3.35015	0.0135145	0.0799474
hsa-miR-149-5p	2339.74	1211.45	1127.27	2089.15	2697.26	1864.73	2048.78	2295.92	1456.4	1083.75	1201.01	712.403	1399.49	1093.7	1502.39	896.087	-0.746699	8.65821	0.0140291	0.081449
hsa-miR-139-3p	163.078	217.622	84.5553	414.711	372.449	257.195	131.366	267.925	191.748	124.007	153.277	108.261	85.6471	121.727	151.604	144.2	-0.822829	5.63813	0.0141001	0.081449
hsa-miR-181a-5p	13275.6	9000.27	8665.58	17599.2	14599.9	12391.6	8316.85	16739.8	7525.11	9269.47	11693.3	3558.64	6103.85	7584.94	6634.01	7673.38	-0.744467	11.703	0.0145943	0.0833231
hsa-miR-103a-3p	11710.4	12903.1	16644.4	12661.2	14630.8	16406.8	12795.5	18022.2	5799.11	8624.75	12528.1	8990.33	7350.15	12821	7534.19	10092.2	-0.65078	11.7463	0.0149154	0.0841775
hsa-miR-92a-1-5p	68.5756	68.9562	56.4609	190.603	147.914	91.8898	64.098	116.328	55.1239	80.0269	47.5283	16.8934	55.6048	71.308	51.6006	72.9577	-0.84077	5.00505	0.0167672	0.0935533
hsa-miR-29b-2-5p	54.4151	30.0374	41.1008	78.755	50.6145	44.8193	52.317	54.3473	55.3387	24.1784	37.1979	2.72467	26.4299	37.6513	22.127	9.89309	-0.925694	3.44453	0.0172171	0.0943735
hsa-miR-130b-5p	49.2854	94.3207	105.924	33.732	39.6255	55.1545	87.5097	42.8805	54.1641	119.061	87.024	65.6417	192.459	151.748	97.9318	163.707	0.886457	5.03575	0.0172986	0.0943735
hsa-miR-17-5p	1571.43	1573.19	2958.24	1443.54	1235.28	1294.1	1218.19	1946.96	351.724	1253.62	1202.69	527.588	1188.89	1309.08	851.768	1075.29	-0.77039	8.81241	0.0175987	0.0949556
hsa-miR-29c-3p	299.906	292.496	402.351	320.424	377.558	297.426	385.403	306.048	367.755	203.189	245.251	101.336	187.794	212.157	167.421	141.752	-0.721102	6.45093	0.0185058	0.0987646
hsa-miR-497-5p	652.196	552.318	644.723	735.702	570.141	652.197	671.538	679.811	463.004	489.201	396.008	223.311	354.628	519.378	462.194	385.256	-0.648154	7.15135	0.0191192	0.100941
hsa-miR-125b-5p	51100.4	46312.1	46308.3	53651.5	51119.6	58766.8	67061.9	46870.7	21062.9	31774	34536.6	15885.6	41913.9	45771.8	40913.6	28287.1	-0.695163	13.4311	0.0206534	0.107881
hsa-miR-1260a	652.104	460.814	717.752	868.941	1163.46	1150.42	643.806	882.898	5063.64	614.375	751.586	3273.83	749.352	943.463	486.466	896.026	0.965933	8.41974	0.0210876	0.108678
hsa-miR-23a-5p	19.0926	23.1857	18.0782	127.746	64.0651	40.2351	26.7362	62.946	52.7792	17.0012	13.6019	32.2606	7.22032	29.1952	6.36188	17.7531	-1.11795	3.84114	0.0213925	0.108678
hsa-miR-29a-3p	16672.6	21367.2	17582.8	14752.6	18273.4	18273.9	22905.9	17728.5	8849.27	15831.5	13207.1	3334.37	12378.2	13769.1	12772.1	14132.8	-0.646309	12.2623	0.02147	0.108678
hsa-miR-363-3p	861.817	947.786	3448.95	2186.45	376.578	416.943	527.467	1742.93	328.986	740.878	520.177	122.186	819.655	1184.44	921.209	555.783	-1.01676	8.14633	0.0219088	0.109768
hsa-miR-23a-3p	18495.3	20984	21416.3	14751	31849.1	31307.2	27594.9	18974.6	15538.6	11712.1	17950.7	14549.2	12883.3	17107.7	17495.2	13703.2	-0.616131	12.5922	0.022835	0.113252
hsa-let-7b-5p	91000	105028	75965.7	138883	155015	119142	97716.7	129747	90871.2	71064.7	76658.4	56924.5	77570.8	75696.4	83510.8	66549.4	-0.607638	14.7386	0.0234683	0.11523
hsa-miR-509-3-5p	204.18	132.352	207.146	39.0645	141.945	164.187	164.411	156.365	188.949	478.532	517.118	1003.86	174.975	309.344	214.818	191.311	1.34749	6.15903	0.0238599	0.115572
hsa-miR-129-5p	7.84157	4.67288	2.82791	20.4751	9.83454	6.92495	6.42633	3.78597	19.2755	10.5474	13.6558	26.8153	32.0286	9.8254	9.50605	8.38133	0.997329	2.17135	0.0240088	0.115572
hsa-miR-144-5p	231.726	438.513	2646.42	233.221	8.84404	95.4513	135.655	392.801	1.64327	154.063	9.49277	0.90606	126.713	335.331	327.302	108.454	-1.97608	6.38445	0.0245701	0.117125
hsa-miR-1268b	5.50704	17.5614	11.1613	39.0466	16.0452	6.99037	5.38979	20.0386	87.8722	67.5075	7.88909	24.4759	13.6058	22.8646	12.677	22.3692	1.08619	3.57355	0.024828	0.117206
hsa-miR-200c-5p	5.75497	4.10002	4.46743	7.01699	2.57541	5.72933	2.17032	6.6874	19.4067	14.4086	5.53948	9.82314	11.8672	5.22532	5.29406	6.88295	0.988303	1.94322	0.0250644	0.117206
hsa-miR-375-3p	740.968	542.095	444.062	1105.6	830.415	1261.72	433.502	556.795	681.055	379.993	211.182	619.341	446.744	340.761	393.772	161.054	-0.871409	7.13393	0.0256905	0.119001
hsa-miR-365b-5p	21.5584	5.3341	5.14822	28.712	24.5554	13.8268	12.8382	20.9867	87.8688	41.4486	24.9253	42.0197	16.3477	12.8295	23.1877	12.2169	0.930134	3.20829	0.0264867	0.121542
hsa-miR-146b-3p	91.5185	83.1527	45.9584	174.251	333.652	62.1126	49.1681	111.545	476.324	130.278	136.988	498.387	142.168	121.604	155.852	254.284	1.00745	5.96667	0.0273673	0.123729
hsa-miR-4497	101.629	55.1831	31.0348	39.0853	63.0787	93.0414	145.159	299.539	103.454	58.4781	37.0012	44.8352	19.0686	35.8688	87.3386	48.0084	-0.935779	4.46977	0.0275808	0.123729
hsa-miR-671-3p	76.504	106.437	77.4835	94.7358	114.693	97.6014	80.0923	102.022	137.385	160.445	101.526	265.965	134.913	118.629	103.207	162.041	0.662709	5.50844	0.0277194	0.123729
hsa-miR-7976	19.3753	11.7183	17.1721	19.293	11.2155	9.27389	14.9605	27.692	4.29803	9.98501	4.72514	4.05836	11.875	21.0633	10.5245	7.68994	-0.832724	2.19931	0.0279766	0.123752
hsa-miR-96-5p	372.898	596.728	464.795	375.071	375.2	426.016	486.836	556.828	1502.91	2173.43	341.827	536.259	909.889	398.094	474.871	325.404	0.867019	8.05662	0.0284821	0.124863
hsa-miR-151a-3p	7540.93	7223.57	4155.51	6537.01	9840.54	7535.74	7497.94	7140.39	14103.3	8213.94	7792.36	35817.5	7546.14	6433.6	10306.3	5455.22	0.735176	11.5874	0.029697	0.129038
hsa-miR-451a	34197.9	38287.8	141088	40695.2	2026.35	13066.8	5929.67	41636.3	4029.38	24182.7	1646.06	480.698	14568.2	35211	20761.1	11425.5	-1.49674	12.7856	0.0304999	0.131364
hsa-miR-24-3p	37949.4	43973.7	38566.4	31881	36614.7	58483.2	46093.7	47163.4	19921.6	36378.2	38898	8999.87	28217.3	30036.5	30367.3	30468.7	-0.609705	13.5708	0.0328211	0.14007
hsa-miR-107	585.528	577.437	1358.26	736.427	555.373	638.447	597.894	727.48	300.999	702.548	482.333	263.971	514.208	635.834	372.729	489.951	-0.617766	7.54195	0.0331958	0.14007
hsa-miR-2110	170.316	164.477	118.51	374.737	193.748	135.567	102.542	287.022	193.548	94.726	110.469	125.043	118.516	129.459	94.7759	73.5105	-0.720829	5.50582	0.0333771	0.14007
hsa-miR-143-5p	4519.61	6005.97	1817.14	6201.25	7914.29	7278.45	4245.97	3307.5	9656.86	1024.36	4410.62	887.217	1615.48	2407.24	1384.54	755.645	-0.899023	9.90166	0.0372616	0.155046
hsa-miR-548o-3p	29.9833	48.658	40.5529	20.6537	45.5753	37.889	39.4966	22.8568	34.9205	39.0342	45.0685	239.625	44.627	35.0674	49.5065	33.1699	0.877476	4.2134	0.0380165	0.156858
hsa-miR-10a-5p	21913.9	33436	20037.3	10847.7	26391.5	26295.3	38027.7	16067.5	2601.9	5638.39	9793.54	11029.7	9640.35	23700.3	36356.7	3924.86	-0.910482	12.1631	0.0383381	0.156867
hsa-miR-93-5p	1940.82	1748.11	4163.69	2337.2	1685.66	1497.35	1323.9	2693.51	700.077	1590.09	1680.18	1039.54	1374.84	2190.75	1108.67	1540.43	-0.631376	9.21381	0.0388199	0.157525
hsa-miR-542-3p	29.9925	9.21843	22.0451	55.6665	77.2813	29.894	27.7823	20.9479	31.4155	23.2813	92.0838	111.341	63.8151	32.7668	93.6651	50.3091	0.851238	4.19215	0.0391638	0.157618
hsa-miR-224-5p	2436.24	2885.89	2797.05	1607.53	2843.01	3251.72	3987.54	2635.33	935.481	6028.04	3343.22	10187.9	5980.82	4203.33	3175.42	4691.76	0.780286	10.7666	0.0407644	0.162726
hsa-miR-340-3p	49.3139	67.2205	86.9953	15.963	33.4688	74.58	110.935	26.6603	21.7581	139.888	107.269	27.9658	163.271	126.437	115.809	131.868	0.847828	5.13452	0.0411296	0.16286
hsa-miR-15b-5p	286.182	434.762	1714.33	308.763	174.199	290.597	351.283	347.986	96.1601	297.351	210.438	145.699	337.358	504.305	284.27	303.143	-0.841534	6.9645	0.0423516	0.166357
hsa-miR-550a-5p	12.7558	21.0732	21.2613	23.9648	10.015	16.1095	16.0305	24.8099	13.1489	12.1357	8.81139	6.56931	7.2525	9.91003	16.8134	13.2187	-0.721789	2.44103	0.0427142	0.16645
hsa-miR-6842-3p	5.60514	7.57298	4.82243	11.6486	14.6096	8.05507	2.18337	11.4587	25.474	16.3816	6.30644	40.2787	13.6508	3.62943	10.555	12.3182	0.949648	2.2121	0.0440302	0.170227
hsa-miR-432-5p	109.629	51.4464	58.4492	88.5737	96.2306	139.948	54.4902	98.2105	155.8	74.6596	160.54	173.814	83.8198	132.466	169.495	169.059	0.675406	5.11309	0.0461076	0.176866
hsa-miR-193a-5p	1640.13	845.41	733.433	4190.37	2167.98	1850.93	1217.13	1989.86	1501.92	1287.76	1704.47	963.212	1034.77	991.036	817.037	939.516	-0.664157	8.77079	0.0481309	0.183196
hsa-miR-203b-3p	24.9962	25.4039	21.8278	24.5965	41.7924	32.1276	30.9551	19.0461	43.7154	31.9018	18.3801	179.582	89.4329	25.0932	13.7364	31.6394	0.971695	3.91577	0.0516059	0.194911
hsa-miR-1290	6.17831	32.2062	44.4002	65.0802	35.7614	31.0194	21.3876	19.0408	25.4495	19.2637	12.0055	27.3786	9.97538	19.9361	6.35821	20.182	-0.845056	4.52604	0.0536447	0.200291
hsa-miR-194-5p	276.969	376.872	659.896	245.627	186.489	257.264	323.5	344.194	85.6645	288.225	245.244	43.9662	257.128	314.212	224.254	199.206	-0.685865	6.52124	0.0541879	0.200291
hsa-miR-128-3p	1346.6	2002.13	1790.13	987.435	1037.87	1579.95	2061.55	1205.14	2161.74	3546.03	2212.41	1433.65	4303.34	2339.84	2679.5	2576.89	0.823517	10.2449	0.0545057	0.200291
hsa-miR-543	160.46	180.021	166.592	64.5341	61.8787	135.489	172.923	84.8308	20.8825	282.413	224.194	45.1949	311.838	264.259	315.832	468.599	0.913922	6.16263	0.0555344	0.200291
hsa-miR-28-5p	1374.62	1203.02	808.056	1186.28	1463.4	1329.63	1517.08	970.595	387.62	966.204	1385.93	403.141	939.98	808.019	1013.88	768.222	-0.562442	8.33241	0.0563024	0.200291
hsa-miR-365a-5p	54.357	40.426	16.0251	105.825	82.5414	44.8423	36.3401	84.8868	475.084	122.637	34.5011	171.494	33.6496	34.2456	34.7936	31.5698	1.00749	4.95441	0.0564062	0.200291
hsa-miR-1268a	6.95766	17.619	13.1602	39.0287	16.0514	6.99181	5.39027	19.0794	81.755	63.2537	7.08355	19.5039	9.04024	21.3383	13.7262	20.8235	0.925047	3.49	0.05648	0.200291
hsa-miR-516b-5p	4.92034	4.41878	4.66158	16.6082	3.80876	5.76909	5.35515	4.75139	40.5133	25.1269	14.4645	4.60053	15.481	4.39693	15.8022	16.2473	1.43508	2.69193	0.0568712	0.200291
hsa-miR-382-3p	91.0088	71.4765	70.8258	24.4434	61.7702	67.7737	115.246	82.956	39.27	52.5272	103.995	199.965	79.2682	120.999	178.946	185.468	0.714032	4.8085	0.057054	0.200291
hsa-miR-34b-3p	3.45462	0.790646	4.56874	3.76149	8.5313	6.86872	9.56314	5.7176	5.17579	4.0779	18.7504	20.8411	10.9403	9.14167	7.39083	5.29196	0.853023	1.9303	0.0571095	0.200291
hsa-miR-25-5p	68.5579	79.4735	50.1573	216.841	143.037	112.529	66.2354	128.726	90.2087	90.6996	62.883	26.7778	71.1155	66.6176	46.3521	75.2269	-0.711806	5.23437	0.0584073	0.201557
hsa-miR-24-2-5p	958.545	1089.2	688.193	1348.91	1056.29	1369.78	1058.03	1450.22	722.047	1028.38	722.694	110.481	642.733	783.559	892.797	788.446	-0.664508	8.50212	0.0586516	0.201557
hsa-miR-29c-5p	181.178	139.416	118.295	191.105	187.505	161.903	128.139	144.915	1479.2	143.804	140.998	253.647	88.3512	105.483	110.597	80.407	0.938926	6.04624	0.058702	0.201557
hsa-miR-766-3p	9.94866	8.12025	6.99613	9.16621	19.5526	10.3662	14.9283	13.3529	65.2164	14.8525	16.0647	15.2453	6.30874	16.0022	11.613	15.4179	0.776005	2.61624	0.0600997	0.204923
hsa-miR-885-5p	6.22772	35.1338	21.0377	13.0229	7.56057	12.6807	19.2043	16.2058	19.4699	9.29148	2.27955	6.66468	13.7425	8.41346	4.24076	1.37951	-0.970839	1.91019	0.0633492	0.214514
hsa-miR-144-3p	809.503	905.591	4961.91	3137.18	33.5267	382.503	339.573	2153.87	25.2632	1057.86	29.6585	0.30112	402.02	876.435	1492.77	518.601	-1.53099	8.1901	0.0659849	0.221908
hsa-miR-148b-3p	2514.24	3334.21	4079.36	1730.77	3759.77	3200.09	3959.81	3178.8	1481.62	3463.74	3415	15042.9	3575.67	3828.76	4765.19	4062.21	0.621947	10.3461	0.0713959	0.238472
hsa-miR-744-5p	1738.86	1755.54	1521.27	4385.81	2608.54	2817.7	1754.14	3028.18	2273	1791.13	1445.35	2557.71	1241.7	1594.61	1082.36	1647.37	-0.524737	9.18695	0.0724408	0.240327
hsa-miR-181b-5p	2937.47	2409.74	2154.95	3384.14	3134.18	2725.88	2108.59	3519.21	1119.32	2029.29	2935.35	935.938	2290.23	1992.93	1590.87	2354.49	-0.553308	9.66443	0.073511	0.242241
hsa-miR-1306-3p	17.1509	11.8219	13.2804	27.9113	31.8228	8.14006	8.58644	20.0277	20.2598	14.3459	10.4561	4.0276	7.25184	9.90744	15.7684	6.86204	-0.67228	2.35982	0.0748886	0.245135
hsa-miR-143-3p	401963	566949	152349	402984	829224	563782	416044	230070	233759	199392	591996	373399	265257	279151	250340	124231	-0.620654	16.5334	0.0778338	0.251491
hsa-miR-99a-3p	59.3296	54.4312	74.96	52.2764	97.3629	72.3462	80.0645	77.2318	47.2418	36.2304	54.8617	42.3852	60.1935	66.7407	49.4888	41.0121	-0.514651	4.00794	0.0778547	0.251491
hsa-miR-431-5p	20.1175	4.37486	4.63555	6.14183	4.99903	5.76392	2.17685	0	8.70329	3.33813	17.0363	6.55023	5.41193	9.10792	9.49229	34.7411	0.936708	2.16395	0.0796775	0.254701
hsa-miR-486-5p	5304.92	5139.6	23563.8	12375.7	467.89	1665.06	2030.69	9192.24	5677.7	2285.83	410.359	287.264	2581.01	7030.93	5498.96	1287.49	-1.25334	10.5574	0.0798859	0.254701
hsa-miR-12136	29.148	43.7046	34.9423	96.5433	70.2639	39.1148	26.7423	107.807	122.288	30.6274	16.8078	4.56544	9.03898	23.6458	18.9827	24.724	-0.840186	3.69163	0.0848788	0.268874
hsa-miR-145-3p	6016.65	9911.41	2468.16	4688.91	9080.42	8226.92	8187.61	3562.06	2698.22	3391.05	8242.04	4649.81	5488.51	4341.25	3663.93	2009.26	-0.596438	10.4692	0.0867618	0.270003
hsa-miR-20a-5p	2144.84	2853.57	5773.49	1067.48	1769.6	2278.1	2342.39	2502.8	81.2753	1893.19	2081.11	526.896	1897.29	2527.04	1329.76	1780.79	-0.774641	9.45182	0.0869097	0.270003
hsa-miR-17-3p	42.2181	19.6323	22.1939	99.8913	48.093	20.7761	24.5982	55.319	52.7249	50.3544	19.2838	3.95635	16.3643	15.1821	21.0723	20.0791	-0.75387	3.47706	0.0869273	0.270003
hsa-miR-197-3p	563.556	406.114	340.978	433.679	539.158	423.71	449.473	307.941	1376.1	464.76	580.707	979.692	430.278	395.839	456.962	330.088	0.532822	7.25497	0.0879399	0.270003
hsa-miR-10b-5p	27117.3	40648.9	26577.7	11400.7	41758.8	36113.7	37331.7	21695.8	15186.7	36176.8	45297.3	76291.7	52640.1	47327.3	70703.9	26619.5	0.609644	13.4689	0.0883866	0.270003
hsa-miR-16-5p	1906.4	2569.24	6434.5	1310.94	1316.79	2240.21	2290.07	2067.07	267.69	1684.88	1864.87	1261.92	1904.57	2350.78	1889.85	1758.27	-0.632785	9.41608	0.0886394	0.270003
hsa-miR-195-3p	247.793	234.418	201.414	106.136	182.677	234.211	266.877	142.994	45.3857	410.13	182.97	567.213	324.569	277.979	451.634	182.035	0.596449	6.2947	0.0890846	0.270003
hsa-miR-455-5p	1343.73	1420.29	1056.44	901.906	2026.02	1739.53	1588.63	2233.01	3406.45	2010.68	2055.97	1608.06	1834.33	1773.8	2455.23	2303.26	0.503052	9.442	0.0903231	0.270828
hsa-miR-331-3p	210.427	175.439	110.115	266.579	395.818	254.888	162.313	243.131	1407.16	269.39	214.424	252.333	179.537	150.686	211.658	224.679	0.676283	6.53912	0.09046	0.270828
hsa-miR-186-5p	5379.53	4605	5306.9	5507.14	5467.57	3667.47	4387.96	5756.95	6848.77	3331.22	3697.41	1535.85	3110.72	3757.63	3511.25	2839.64	-0.485227	10.3498	0.0920458	0.273906
hsa-miR-504-5p	97.4463	81.933	70.9463	59.2127	60.5623	80.3844	117.392	65.7726	115.501	55.3789	154.918	251.313	100.253	147.097	103.198	85.9293	0.677884	4.91325	0.0938924	0.277718
hsa-miR-455-3p	420.243	434.066	417.665	167.735	324.617	491.399	526.313	475.781	424.415	394.135	761.488	733.694	533.325	544.517	543.282	904.106	0.57129	7.71497	0.0991008	0.291156
hsa-miR-335-5p	286.559	105.047	110.023	319.907	100.127	172.275	295.683	194.499	82.1472	229.433	1354.55	146.886	406.641	231.179	223.235	64.8948	0.788019	6.18737	0.0996218	0.291156
hsa-miR-4448	16.2397	22.8455	38.6259	32.2849	77.3641	41.3299	37.3746	38.1342	35.8072	82.8786	39.4187	19.3651	65.652	79.0007	97.861	47.9879	0.614883	4.76986	0.102827	0.298745
hsa-miR-32-3p	7.05518	13.3286	18.0868	1.35954	5.06511	11.4566	12.7877	8.5723	1.64402	34.6848	7.93448	8.99998	29.2684	14.4979	21.0409	13.1029	0.793914	2.98142	0.10538	0.304362
hsa-miR-181a-2-3p	456.657	498.857	599.646	478.303	525.705	601.664	665.118	714.151	246.73	366.428	312.874	659.436	492.344	464.949	376.93	341.809	-0.476904	7.14016	0.112425	0.322812
hsa-miR-152-3p	16360.4	13928.3	10858.7	17891.8	23267.1	24276.7	17371.4	20132.1	8221.72	8057.05	12822.4	29230.6	8926.47	12661.5	11731.9	11732.5	-0.478935	12.0556	0.113547	0.324136
hsa-miR-582-5p	11.2887	24.2338	25.2864	9.86253	20.9642	17.2538	18.1594	26.7198	15.7771	6.95353	10.4215	12.8961	16.4331	12.9993	16.8301	12.3697	-0.519375	2.57211	0.118132	0.335276
hsa-miR-424-5p	11.2604	24.7507	23.5603	33.2769	38.0204	9.29738	23.4878	14.2769	5.13419	26.2559	71.2846	11.3644	53.8552	20.5313	64.1594	30.951	0.673353	3.84351	0.119081	0.336026
hsa-miR-26a-2-3p	10.5225	21.8954	15.5907	9.83404	29.5612	35.5054	51.1337	20.0076	30.5913	24.803	29.7741	99.0041	29.1408	22.0666	30.5501	30.1566	0.611686	3.53057	0.119881	0.336352
hsa-miR-130b-3p	28.6024	38.285	36.132	40.9451	21.0846	20.7383	17.1239	33.376	12.1831	19.217	22.6072	11.4708	21.8866	29.2499	25.2521	16.2081	-0.568372	3.37737	0.123386	0.34422
hsa-miR-181d-5p	324.251	412.381	210.643	499.306	455.241	272.193	275.477	425.249	309.881	225.274	323.547	129.075	248.897	250.462	188.48	204.602	-0.612346	6.94158	0.12422	0.344587
hsa-miR-508-3p	37.0249	101.593	118.724	13.6425	56.8445	92.9407	70.4683	71.5065	39.2676	170.536	141.972	242.609	90.2126	130.188	116.879	106.129	0.883117	4.82248	0.125523	0.346202
hsa-miR-125a-3p	58.684	43.8	20.2583	84.1082	89.8952	70.0087	33.1415	65.7931	50.7981	37.0138	49.2456	44.3645	33.7037	32.0781	41.0652	38.7259	-0.520792	4.12852	0.126212	0.346202
hsa-miR-1275	52.0548	116.964	64.9029	175.913	115.95	80.4299	43.8279	147.818	199.996	82.8028	43.4474	30.4951	40.9733	47.374	38.9893	43.287	-0.596803	4.61132	0.12929	0.352675
hsa-miR-1301-3p	83.1061	67.9492	74.9374	85.5668	64.2141	64.331	43.8135	77.2328	54.1803	71.1782	94.3569	87.3929	102.116	90.3466	108.435	141.264	0.41458	5.01488	0.130368	0.35365
hsa-miR-181c-5p	44.3028	40.1573	43.2031	84.1776	66.5512	36.8157	39.5308	60.0745	40.292	39.2769	57.4827	5.79706	26.4082	37.5607	29.4917	26.2773	-0.661812	4.12469	0.131664	0.355202
hsa-miR-6510-3p	506.816	484.665	386.103	336.486	512.134	516.727	1020.56	701.756	589.837	597.386	910.669	800.085	871.597	670.873	1428.65	516.18	0.515368	7.42507	0.133936	0.358982
hsa-miR-506-3p	15.5774	22.1027	49.9414	6.72773	18.6188	28.6995	36.2674	34.3411	22.66	89.5073	42.7	41.7759	38.258	65.9834	43.1795	42.5804	0.864885	3.60248	0.134527	0.358982
hsa-miR-3195	399.496	261.11	82.5128	160.805	334.457	787.4	453.724	521.564	2348.87	516.137	380.588	319.386	188.639	221.138	504.333	465.046	0.719438	6.98695	0.135781	0.359598
hsa-miR-5100	32.8239	26.3289	53.1669	52.4544	46.8662	45.9188	23.5321	51.4992	104.304	57.0091	41.8496	92.1081	40.0692	49.7154	36.8807	43.313	0.478775	4.08624	0.136222	0.359598
hsa-miR-337-3p	25.7424	25.2612	23.7982	14.4871	19.8383	40.0822	42.6462	18.0927	20.9175	31.9805	40.315	41.8779	30.0482	38.2611	61.0262	55.9374	0.609355	3.56861	0.141174	0.370675
hsa-miR-3909	30.0274	22.4889	28.1039	19.8981	36.9774	37.8589	43.7382	31.4601	9.5094	52.0945	53.272	13.1999	51.0657	55.2073	65.2439	61.352	0.516872	3.89818	0.144839	0.378277
hsa-miR-34c-5p	133.084	73.145	175.442	130.116	177.646	163.044	183.616	184.027	253.842	101.736	268.662	377.441	157.684	172.247	214.784	152.612	0.47393	6.01505	0.146546	0.380643
hsa-miR-29b-3p	626.418	789.067	689.508	513.731	588.63	575.287	797.492	422.353	458.598	567.644	645.376	183.829	604.496	517.017	416.941	366.598	-0.410552	7.61479	0.147296	0.380643
hsa-miR-1468-5p	20.0028	15.2848	11.4106	33.3042	22.2134	25.2322	21.357	18.1029	18.4045	8.38091	12.8513	29.4489	13.6567	12.9571	11.6012	13.911	-0.479722	2.36852	0.154211	0.396428
hsa-miR-205-3p	18.4315	12.6027	34.2694	37.0056	60.1633	23.0341	25.648	45.7913	55.4214	14.0998	20.9367	25.2896	18.2043	12.1015	13.7173	20.1049	-0.526961	3.2741	0.15776	0.403439
hsa-miR-132-3p	121.574	205.618	194.666	154.795	175.218	183.702	197.496	93.406	55.0158	241.71	234.704	120.438	263.494	218.246	276.887	452.32	0.492607	6.40706	0.158794	0.403979
hsa-miR-6503-3p	53.6932	36.7639	30.6816	84.1895	62.8676	36.8131	48.0548	53.3925	39.3884	53.6622	29.7771	9.50141	38.2903	40.6126	28.4476	52.8533	-0.486568	3.80934	0.16084	0.405674
hsa-miR-203a-3p	110841	138985	170988	83487.9	203537	215005	156619	173296	40199.5	114468	97695.9	102639	128688	164051	99911	150829	-0.479546	15.3512	0.161113	0.405674
hsa-miR-326	58.6576	26.9015	43.4084	122.841	110.774	40.2726	47.005	45.7442	360.349	53.993	46.633	105.352	46.4288	57.2931	39.0002	59.5552	0.626317	4.48926	0.163023	0.408388
hsa-miR-151a-5p	262.762	259.681	220.835	250.352	255.425	200.988	307.452	177.32	217.076	169.636	204.887	213.79	149.486	160.775	205.301	173.612	-0.371675	6.06762	0.168692	0.420446
hsa-miR-491-5p	40.8299	22.7887	26.2337	61.856	32.1444	41.3218	24.5913	42.9128	93.4068	9.76046	27.4564	8.30561	6.30521	15.9685	7.41414	18.5248	-0.651186	3.07125	0.17042	0.422607
hsa-miR-485-3p	56.8551	29.1152	44.5018	27.6587	17.4354	28.746	30.9735	30.5011	14.7651	36.9492	59.7311	27.4556	38.2554	60.5669	30.5646	129.298	0.579498	3.62575	0.17172	0.423691
hsa-miR-323a-3p	63.0073	67.3002	60.0347	38.3859	42.068	75.7293	86.4332	40.0201	27.0167	46.1409	70.9123	61.4023	48.2597	108.068	117.893	212.201	0.550791	4.52167	0.175064	0.429783
hsa-miR-4324	9.83662	21.173	31.1587	14.5503	20.9598	14.9777	28.7795	10.4593	4.28267	11.3572	7.97084	0.310335	24.7344	20.0981	13.684	16.3597	-0.60558	2.20965	0.178113	0.429985
hsa-miR-125a-5p	24567.9	38154.1	28581.9	12732.7	19577.8	31136.1	37185.4	18353	6713.68	20028.3	22510.4	5656.5	27030.3	27816.3	20166.2	20865.8	-0.47983	12.6247	0.178268	0.429985
hsa-miR-222-3p	10776.2	9650.93	13442.6	5992.26	11198	14475.5	14220.8	10327.8	3372.1	8157.73	7694.84	3328.86	8358.52	11420.8	8654.41	15575	-0.436557	11.6428	0.178382	0.429985
hsa-miR-708-3p	402.413	197.437	129.51	396.763	566.134	310.052	256.261	468.169	1049.61	425.585	283.784	1164.4	300.805	222.688	315.887	273.499	0.564456	7.1284	0.180441	0.429985
hsa-miR-3615	305.025	154.739	374.14	373.741	384.841	174.616	98.2826	283.175	434.134	264.391	314.512	536.757	506.958	389.093	180.078	306.923	0.447541	6.90579	0.181207	0.429985
hsa-let-7b-3p	274.847	365.955	397.893	187.814	264.134	315.766	390.727	268.86	185.442	424.232	407.303	521.21	517.875	453.437	454.828	396.888	0.448596	7.08639	0.181555	0.429985
hsa-miR-574-3p	745.368	658.165	604.041	428.187	581.221	577.577	701.419	561.574	1485.42	565.285	784.792	1023.24	625.395	680.069	733.846	472.751	0.391552	7.62328	0.182458	0.429985
hsa-miR-548e-3p	9.88534	8.45021	20.8968	10.6875	18.4515	17.2036	17.0738	15.2533	21.8893	22.858	20.9726	16.5164	27.3936	14.4528	10.5622	22.5084	0.416653	2.80362	0.183561	0.429985
hsa-miR-1304-3p	8.58118	10.2866	4.81823	9.25795	13.4163	6.92736	3.2465	9.53906	10.4689	15.7673	6.33201	21.2981	14.6005	8.31589	8.44655	13.1794	0.57986	2.48324	0.183596	0.429985
hsa-miR-205-5p	74360.4	67089.4	88118.6	66047.6	90100.9	80224.7	91044	96416.8	50717.9	75107	67773	31472.2	72271.9	74318.5	56570.6	73943	-0.379786	14.6044	0.184254	0.429985
hsa-miR-664a-5p	140.958	97.7077	80.1147	210.392	217.065	234.141	127.075	189.745	246.155	83.9896	124.21	157.23	87.4819	82.5958	105.299	69.6223	-0.444134	5.25858	0.185197	0.429985
hsa-miR-9985	296.889	711.172	984.026	261.719	475.163	780.73	922.376	425.215	132.043	282.943	234.597	67.9831	428.515	497.957	493.763	868.789	-0.691709	8.08509	0.185677	0.429985
hsa-let-7c-3p	25.0259	25.1849	47.8439	10.6054	21.0519	25.2755	39.4523	11.4066	5.13354	37.0317	31.3873	11.9744	57.4953	54.5048	59.9723	55.1679	0.608968	3.57458	0.187885	0.429985
hsa-miR-1248	4.91891	9.71311	6.52149	0.607305	1.38708	8.01255	6.41216	15.3284	30.0685	13.621	2.26537	5.93661	5.41621	9.91506	14.7197	4.49706	0.722994	3.04533	0.188051	0.429985
hsa-miR-3196	22.6454	4.91465	4.93913	5.25364	5.07592	19.3588	15.9718	1.87053	15.0935	4.16872	9.79981	0.954606	0	1.371	9.44715	7.80643	-0.745071	1.6437	0.188283	0.429985
hsa-miR-361-5p	577.657	867.47	978.068	331.829	609.633	830.129	903.186	526.284	78.6434	465.551	770.452	231.282	617.251	713.987	529.582	616.384	-0.482498	7.55204	0.189327	0.430368
hsa-miR-199b-3p	42860.7	70183	54940.9	25265.2	51159.1	58415.5	79886.2	42344.7	18333.1	33582.2	42199.2	27867.1	39860.7	62485.1	53631	45404.7	-0.39448	13.6477	0.194932	0.441066
hsa-miR-483-3p	15.1342	11.0033	6.97852	25.0217	8.71984	5.83013	8.56593	8.56382	22.7925	12.7046	36.5857	17.8276	19.1465	9.80999	13.7072	10.7242	0.661489	2.71425	0.198721	0.445377
hsa-miR-660-5p	316.353	366.791	519.763	217.85	482.377	329.577	380.079	371.842	158.327	278.053	322.666	77.2374	298.129	449.05	350.581	312.446	-0.408904	6.76701	0.199156	0.445377
hsa-miR-199a-3p	85828.1	140549	110000	50570	102379	116971	160031	84786.6	36686.4	67279.2	84528.3	55932.8	79819	125103	107437	90891.5	-0.394071	14.6494	0.199558	0.445377
hsa-miR-210-5p	36.4486	22.9392	28.392	57.9115	66.4134	36.7746	15.0036	57.2333	81.7842	19.1047	10.3256	41.5131	16.3558	20.5751	15.8265	20.0505	-0.517679	3.29413	0.20592	0.457496
hsa-miR-192-5p	848.256	1216.77	1205.67	985.198	1265.99	854.337	1241.64	1263.33	2357.08	1657.12	794.353	1888.66	1434.11	1061.46	1495.05	896.817	0.383695	8.85242	0.210246	0.465005
hsa-miR-339-3p	518.976	336.245	294.283	1175.15	713.156	520.181	465.512	681.726	1092.62	342.145	486.402	225.152	367.392	271.761	321.142	298.352	-0.467875	7.34427	0.212253	0.467338
hsa-miR-941	411.087	165.513	152.928	519.465	333.148	225.12	162.329	460.553	331.653	499.881	375.009	890.117	361.006	168.296	375.882	456.621	0.507197	7.39735	0.213831	0.467668
hsa-miR-199b-5p	19826.2	27651.3	30436.2	11984.7	24876.2	22791	36850.1	21200.9	23343	13751.3	12110.8	24211.8	13342.8	23792.8	22430.9	18270.2	-0.371029	12.4816	0.214308	0.467668
hsa-miR-4286	143.187	62.5077	105.409	114.707	221.879	154.988	104.656	175.453	883.003	46.7762	73.2241	380.568	61.9124	94.7847	53.7465	57.9275	0.607499	5.46508	0.216913	0.467994
hsa-miR-1292-5p	14.2831	5.22963	9.14575	28.8026	13.616	10.3989	11.7665	21.957	16.7208	18.0933	8.82399	5.31033	5.41852	9.92761	5.29544	12.4442	-0.529108	2.45749	0.218325	0.467994
hsa-miR-26b-5p	18284.8	34855.7	36552.2	8245.45	16331.3	29393.2	39473.3	15316.2	1471.99	18309.2	21177.9	7515.47	26245.4	24359.6	21557	19047.8	-0.506598	12.6578	0.218643	0.467994
hsa-let-7c-5p	28811.2	30168	24980.3	32670.6	41398.6	39862.6	41449.5	27411.7	25850.4	18212.8	19854.2	26323.7	30178.4	30434.8	38268.9	20319.1	-0.348961	12.9285	0.218844	0.467994
hsa-miR-98-5p	1474	2191.29	2182.03	740.091	1913.84	2329.67	2627.38	1094.53	527.631	2978.4	2647.24	1243.3	3342.37	2659.31	3204.84	2870.78	0.420524	9.52475	0.219223	0.467994
hsa-miR-676-3p	5.50864	23.3407	13.1228	12.2529	9.98406	18.3404	29.8026	9.51031	0.778878	8.47204	7.17652	16.2761	19.2404	15.4501	10.5317	4.50155	-0.532883	1.93069	0.220177	0.467996
hsa-miR-99b-3p	680.162	598.115	356.283	640.144	762.501	664.81	474.055	729.401	291.367	389.923	500.085	819.653	365.556	539.24	457.996	455.81	-0.361172	7.37591	0.22303	0.470922
hsa-miR-296-5p	24.305	40.6694	27.7747	14.4938	22.2669	12.732	34.134	26.6968	18.3642	16.3236	28.3549	8.33965	18.2224	21.4702	16.8576	23.3121	-0.391477	2.78135	0.223472	0.470922
hsa-miR-376a-3p	17.868	11.8832	13.3159	23.1798	23.3722	24.0582	18.1555	12.3724	22.8726	10.6016	16.996	5.26056	3.57622	10.6475	14.7365	21.0986	-0.46789	2.41934	0.224602	0.47128
hsa-miR-514a-3p	894.87	670.273	1145.46	654.661	1095.7	1152.77	1000.37	928.657	3551.07	1453.13	1619.65	748.7	1279.1	1042.3	1246.59	736.311	0.630438	8.30006	0.226207	0.472129
hsa-miR-381-3p	2651.31	1413.68	1122.92	2206.31	1399.38	1946.22	1808.56	1758.16	7321.56	1922.17	1782.45	1590.11	1220.7	1668.8	4631.42	1942.65	0.625991	9.83934	0.228117	0.472129
hsa-miR-6716-3p	3.44536	0.815035	2.7035	9.37542	3.7969	11.3428	8.51489	4.75453	6.08218	10.7832	4.74038	9.92346	10.0454	6.04259	10.5151	6.92099	0.437457	1.40989	0.228295	0.472129
hsa-miR-30a-3p	1475.47	2265.24	1231.95	1412.72	1787.96	1827.95	1876.88	1252.81	2632.69	2203.24	2579.52	2343.7	2234.59	2290.12	1995.16	1115.41	0.405923	9.03197	0.229034	0.472129
hsa-miR-6503-5p	15.7261	26.4358	17.1102	15.3803	8.77662	18.3515	11.7707	14.2923	3.40612	25.4543	16.2314	0.915015	7.25142	16.2045	10.5365	9.23817	-0.48674	2.27148	0.230555	0.472129
hsa-miR-127-5p	162.652	51.8999	67.1797	171.151	136.939	141.204	93.9791	139.211	755.216	49.6366	97.4603	112.485	44.5877	99.4072	141.102	117.71	0.552158	5.33109	0.230776	0.472129
hsa-miR-376c-3p	63.8884	23.0829	30.5614	54.755	45.6671	49.362	42.7149	43.8537	43.8312	16.2025	45.2932	3.95043	19.0946	29.0672	49.4386	39.6159	-0.531859	3.56731	0.232687	0.474063
hsa-miR-369-5p	44.3956	32.9415	61.3522	26.8331	18.6889	53.9095	62.9399	29.5348	7.7563	54.8407	58.858	8.86402	65.6474	76.6727	104.173	105.695	0.544175	4.26867	0.235748	0.478315
hsa-miR-598-3p	32.1988	22.5109	50.4772	19.1194	30.8776	31.0193	38.4193	29.5485	5.13305	50.6675	63.03	42.4489	87.662	35.1464	37.9173	29.3381	0.467527	3.86064	0.240273	0.48549
hsa-miR-324-5p	23.4524	32.778	40.7058	47.0458	66.3864	25.342	32.0509	41.9537	256.387	39.7868	32.9451	24.946	22.719	22.7823	31.6209	19.9593	0.540391	3.82218	0.244364	0.491732
hsa-miR-877-5p	17.0558	28.0426	13.5264	20.7428	34.4105	26.396	12.855	35.3086	52.6347	30.6256	16.8072	57.7666	25.4974	29.0604	16.881	21.5936	0.419602	3.16806	0.249313	0.49752
hsa-miR-126-3p	54972.9	64710.8	44355.3	32852.3	55697.5	68239.6	59129.4	46686.7	21288.7	104314	107393	11657.7	91652.1	59186	111203	72235.1	0.440355	14.5987	0.250488	0.49752
hsa-miR-628-5p	41.4549	69.4706	45.1231	32.2368	22.3857	65.3672	62.9586	35.2579	11.2709	34.2142	54.2181	3.3353	42.8817	61.5761	29.4925	28.6217	-0.487609	3.79117	0.251167	0.49752
hsa-miR-29b-1-5p	7.05469	21.3165	6.84398	8.42583	8.67902	10.3303	8.55401	6.6552	4.32046	5.6268	7.25574	2.83799	9.14293	9.26603	5.28085	10.9946	-0.427971	1.8859	0.251579	0.49752
hsa-miR-200a-3p	5517.58	6846.58	5847.01	6376	8884.28	7998.46	6532.82	9191.29	2157.3	10856.4	4683.82	2866.34	7607.34	4285.26	5169.49	5054.57	-0.422282	11.2571	0.252306	0.49752
hsa-miR-484	594.222	618.993	1186.47	381.186	446.78	398.509	417.474	495.782	354.364	879.233	703.318	410.565	1006.57	806.536	621.197	1091.71	0.373196	7.95079	0.253427	0.49773
hsa-miR-887-3p	23.1003	11.5606	5.10621	22.4792	29.3161	2.41916	6.45366	18.1243	136.702	3.30228	16.8466	7.0567	4.47898	8.23016	9.51699	6.78141	0.693206	2.48413	0.259465	0.507558
hsa-miR-548d-5p	6.31522	1.05283	32.7191	10.011	3.85397	9.20318	6.43484	5.6971	7.00995	6.40672	7.28172	3.50644	5.45286	8.50541	6.32002	4.57628	-0.620257	1.77756	0.261486	0.509483
hsa-miR-140-3p	7629.69	5986.06	5519.47	9824.95	10703	6537.98	6016.1	7225.25	10410	3705.44	8771.02	7914.51	3858.29	4857.42	3946.1	3233.39	-0.348243	10.8114	0.263922	0.512197
hsa-miR-1291	45.611	51.458	58.4556	169.045	128.176	68.9523	68.3558	111.57	670.542	68.2386	39.341	77.3565	38.2082	47.2776	46.3728	61.0651	0.577328	4.9779	0.26659	0.515337
hsa-miR-1303	63.1472	43.1325	36.8159	42.3236	38.3262	29.9358	46.9787	64.8612	4.25921	152.567	64.5189	35.4657	51.0241	58.9349	60.0203	75.2493	0.454879	4.65104	0.268096	0.516038
hsa-miR-585-3p	99.7282	64.3579	56.0255	61.5851	40.8616	80.337	66.1981	57.1942	56.8977	32.6302	96.2447	47.3483	24.5488	63.636	48.4403	43.3425	-0.351631	3.97669	0.270491	0.516038
hsa-miR-181a-3p	88.7628	72.0054	81.5769	90.8978	123.253	60.9306	50.2232	123.977	145.341	77.5748	108.063	160.407	106.659	92.6029	65.3107	120.178	0.338564	5.27357	0.271066	0.516038
hsa-miR-1261	79.4154	99.2128	68.9449	52.2395	72.8723	142.227	95.0124	72.448	31.3898	104.054	112.914	139.955	121.264	115.653	121.074	134.177	0.370774	5.33638	0.271157	0.516038
hsa-miR-1180-3p	137.5	93.5525	115.807	188.159	141.856	80.4575	71.5749	130.625	154.913	174.752	121.728	119.97	177.804	117.095	168.448	145.723	0.292141	5.49645	0.272467	0.51653
hsa-miR-27a-3p	37968.7	63881.3	56474.1	18415.4	37732.7	64207	66985	43374.4	6254.18	44841.8	41358	6988.77	50903.4	45077.8	48720.5	47525	-0.41557	14.2121	0.27613	0.521462
hsa-miR-4492	10.5045	19.0322	9.48824	9.04614	10.0637	36.6898	26.7015	102.227	125.541	36.9831	11.9204	110.584	17.2485	8.96844	25.303	19.9801	0.669259	3.62774	0.278503	0.523927
hsa-miR-30b-5p	1801.89	2788.95	2901.44	1596.01	2596.17	1859.01	2417.1	2108.07	2643.24	2205.48	2062.48	1256.95	1766.88	1570.85	1642.45	1260.43	-0.326165	9.2339	0.279926	0.524595
hsa-miR-342-5p	123.8	114.628	65.1264	174.961	182.504	138.938	116.39	152.559	92.7437	113.392	134.78	23.0302	101.19	102.613	132.639	124.093	-0.378333	5.45342	0.283143	0.526571
hsa-miR-92b-3p	438.05	735.179	672.075	381.199	597.201	481.137	606.403	353.704	133.783	660.941	768.705	598.597	771.315	684.719	574.872	1251.56	0.353919	7.67103	0.283611	0.526571
hsa-miR-425-3p	252.757	171.901	178.202	236.492	316.983	179.179	151.641	308.943	224.087	178.931	206.506	187.84	196.93	175.358	146.367	165.071	-0.281629	5.98187	0.284198	0.526571
hsa-miR-500b-3p	11.5119	7.77394	10.6385	14.7879	8.67694	10.3286	2.18555	8.57264	10.5664	6.3662	6.4199	5.42132	5.44284	8.46153	9.45911	3.75703	-0.432683	1.76104	0.285662	0.527294
hsa-miR-127-3p	10210.8	5086.18	4523.8	7947.56	8541.28	7561.01	5107.56	9145.52	11594	5074.42	7491.54	17191.6	3943.97	8039.08	11544.5	9891.37	0.363253	11.202	0.289586	0.532534
hsa-miR-203a-5p	25.6163	32.8089	28.3615	61.8177	50.5087	31.0573	29.9214	52.4601	80.0111	27.0489	12.7583	13.2633	22.7606	28.3161	20.0295	24.7468	-0.45274	4.03487	0.29224	0.53541
hsa-miR-188-5p	9.32123	12.988	6.74841	14.8419	5.04875	3.53728	6.42829	8.5784	7.0087	10.1701	9.78994	0	5.45219	6.10452	5.27645	6.18296	-0.433629	1.86523	0.298849	0.545484
hsa-miR-16-2-3p	339.857	732.659	2068.39	260.173	216.157	490.354	531.702	509.125	31.3863	572.654	275.728	105.561	711.206	772.307	569.574	632.724	-0.487382	7.70947	0.304643	0.553041
hsa-miR-494-3p	302.807	281.669	436.204	123.824	151.957	486.712	419.543	267.907	13.0088	131.01	254.109	38.4191	108.425	406.267	272.671	528.497	-0.495231	6.22633	0.30654	0.553041
hsa-miR-411-3p	9.17566	5.15506	24.5339	4.44339	3.88265	25.0928	22.3637	12.3864	2.5154	14.8557	16.8838	5.20881	16.383	23.0103	25.2525	54.8871	0.560691	2.86651	0.307614	0.553041
hsa-miR-377-3p	17.8867	17.9232	21.1836	23.986	14.8697	10.4171	21.3369	11.418	9.57593	16.4706	14.5277	3.37801	12.7527	13.7804	18.925	16.3322	-0.392779	2.51678	0.307935	0.553041
hsa-miR-30e-3p	1267.05	2677.52	1940.25	740.092	1771.96	2185.02	2634.86	1192.74	1283.86	2625.43	1776.04	2967.81	3026.91	2107.02	2359.43	1777.55	0.315534	9.33671	0.308621	0.553041
hsa-miR-487a-5p	17.8974	14.8313	13.2454	12.2264	10.0039	21.7699	14.9625	29.6042	6.92855	8.42122	13.7191	3.38324	9.08086	18.5135	21.0128	19.5334	-0.430542	2.31812	0.310913	0.555121
hsa-miR-195-5p	1744.7	2052.64	2104.92	790.173	1057.64	2283.74	2813.13	1136.49	130.283	1684.99	1575.31	798.014	1876.35	1821.49	1620.32	1185.29	-0.386975	8.73881	0.316	0.560387
hsa-miR-3928-3p	15.5974	15.5235	15.5843	56.7179	27.1247	20.7083	10.7264	28.6122	34.293	7.62983	13.6364	36.2911	9.97438	10.5861	17.9031	13.0829	-0.422992	2.69211	0.316145	0.560387
hsa-miR-4485-3p	0	3.08226	2.16718	3.16294	1.28937	0.0410637	3.18022	2.8714	0.806309	14.4455	0	5.04435	5.50611	0.631259	1.07997	0.646376	0.844614	2.11736	0.317934	0.561532
hsa-let-7a-3p	402.916	831.076	800.365	168.482	402.391	642.991	1018.44	421.402	82.1455	1080.38	732.343	157.911	1231.79	974.32	1003.35	1133.55	0.448617	8.29083	0.31983	0.562854
hsa-miR-6761-5p	3.3982	4.65511	0.530336	16.4721	13.4017	8.04848	6.42536	8.58122	7.02291	3.43705	3.96238	7.49601	5.45989	6.92973	5.27216	5.39808	-0.498269	1.21299	0.323232	0.56473
hsa-miR-4791	4.79201	14.3486	9.09352	10.7027	35.2652	12.6578	7.5137	16.2156	33.3885	18.5044	7.92029	38.1341	18.2218	12.9061	12.6606	9.93044	0.462716	2.81132	0.324035	0.56473
hsa-miR-30e-5p	3908.92	4622.34	4940.6	4316.92	4767.93	4441.32	4399.7	4446.89	1552.53	5892.76	3608.67	788.028	4564.04	3690.22	4849.39	3910.35	-0.312858	10.5053	0.324346	0.56473
hsa-miR-125b-2-3p	1041.64	862.114	810.054	1012.18	1555.84	1071.3	1299.29	998.254	754.398	529.591	739.578	1393.61	908.056	978.104	1156	646.445	-0.28424	8.07438	0.326454	0.565987
hsa-miR-146a-5p	23162	16372.4	14672.6	15991.3	23886.5	13941.7	18210.5	17104	62118.1	14285.4	18057.1	10797.9	19721.1	20454	19989.4	16214.2	0.341592	12.6685	0.32881	0.565987
hsa-miR-134-5p	787.437	478.746	356.524	2099.67	1000.71	910.552	619.262	1156.55	1618.56	369.848	632.32	809.414	273.434	601.945	630.669	704.68	-0.394114	7.76593	0.328889	0.565987
hsa-miR-7704	219.733	175.564	84.5551	444.808	236.939	203.28	188.997	352.81	375.69	175.363	164.499	282.425	79.2448	118.581	186.357	77.3347	-0.387453	5.96492	0.329679	0.565987
hsa-miR-452-5p	1809.86	831.169	694.897	3974.64	2119.86	1968.03	1115.71	1779.14	2622.33	1324.76	2336.9	1409.88	995.539	1059.17	731.769	722.359	-0.351988	8.95294	0.339842	0.581316
hsa-miR-511-5p	269.899	221.409	182.63	204.816	313.363	295.073	321.336	272.687	131.175	443.66	306.474	130.864	317.265	448.966	413.749	382.246	0.305289	6.81063	0.340976	0.581316
hsa-miR-574-5p	386.588	321.063	174.399	567.138	605.647	269.906	269.077	440.503	1332.48	352.81	302.351	778.926	226.944	288.599	310.622	276.608	0.349617	6.90717	0.343854	0.584196
hsa-miR-361-3p	1905.82	1577.05	1383.98	1738.61	3043.87	1354.96	1606.8	1846.83	3927.26	1405.92	1667.94	3917.91	1829.76	1501.85	1941.47	1553.48	0.295454	9.33314	0.345368	0.584743
hsa-miR-653-5p	11.968	15.5602	31.7549	12.1635	16.1634	20.712	69.1995	19.0511	10.4268	12.698	25.0883	17.8139	10.8892	47.2814	9.5101	13.0779	-0.416714	2.79724	0.348113	0.585497
hsa-miR-223-3p	227.694	136.646	472.864	136.99	160.507	159.663	145.232	197.358	93.534	173.095	382.445	133.363	315.468	311.005	222.169	515.106	0.391205	6.95739	0.34866	0.585497
hsa-miR-30b-3p	62.1412	82.3234	37.3436	169.041	97.4641	71.2442	56.624	129.701	172.725	71.2837	61.2472	75.7736	45.5343	51.9751	43.1994	41.7184	-0.329673	4.54477	0.34939	0.585497
hsa-miR-26a-5p	191309	329367	268271	97777.6	229516	277390	364569	179181	24496.3	219656	216341	49213.8	269046	252832	253271	223471	-0.361156	15.9561	0.35627	0.594995
hsa-let-7d-3p	461.008	565.391	648.414	401.26	480.032	466.201	523.136	402.34	420.04	706.679	507.287	505.575	796.875	630.361	552.755	609.335	0.261924	7.53724	0.360071	0.599305
hsa-miR-708-5p	2035.48	1125.84	1454.46	1408.1	1519.03	1987.53	1681.52	2021.33	1327.69	1980.28	1451.06	867.637	1648.39	1551.8	727.556	1298.5	-0.286386	8.89817	0.366129	0.602642
hsa-miR-193b-3p	735.151	386.496	585.364	1808.34	1397.87	772.8	581.899	1140.34	6964.31	650.059	357.131	993.97	277.07	395.759	374.865	409.117	0.492263	8.4775	0.366569	0.602642
hsa-miR-106b-3p	1376.63	1275.07	2851.41	2006	1916.28	1151.74	1085.82	2041.35	1517.63	1067.99	1044.44	2451.31	1259.96	1459.84	1264.48	1310.9	-0.26841	9.01423	0.366597	0.602642
hsa-miR-141-5p	26.4313	15.808	15.7226	33.1543	32.0657	40.1142	26.7036	39.1122	16.5325	82.5644	40.3391	10.7397	44.6938	28.2426	31.6008	41.1062	0.351774	4.22873	0.366986	0.602642
hsa-miR-576-3p	108.751	44.917	79.8933	237.619	172.613	121.724	67.3079	140.164	278.756	67.5977	83.029	74.38	60.1205	61.1388	60.0435	65.7805	-0.378545	5.13152	0.36969	0.60422
hsa-miR-30d-3p	73.6168	92.9041	69.0973	123.333	129.458	76.9881	84.3615	126.828	230.378	164.874	85.4052	139.284	69.2316	75.6882	113.715	62.6321	0.274967	5.07504	0.370408	0.60422
hsa-miR-6499-5p	32.3383	18.713	13.5418	26.9827	22.2544	29.8149	21.3684	25.7439	18.3716	6.90654	25.0949	18.457	29.2465	10.5849	12.6584	23.3303	-0.406383	2.79003	0.376394	0.608356
hsa-miR-654-3p	458.984	373.914	524.08	154.638	214.869	428.268	522.034	369.933	67.2658	369.218	388.699	667.883	348.227	618.18	761.164	712.602	0.368804	7.10318	0.376626	0.608356
hsa-miR-423-3p	11404	11796.3	10089.6	16592.3	17484.8	11491.4	10670.9	10907.5	5748.34	15859.4	10404.2	3166.84	12154.9	11186.3	9657.78	15260.9	-0.267516	11.8671	0.377637	0.608356
hsa-miR-199a-5p	19446.9	22029.5	22236.3	14228.7	18414.1	21192.6	26208.1	20972.1	32111.8	19740.1	20797.1	27961.6	13932.6	26277.4	29888.2	22758.1	0.232019	12.5946	0.378644	0.608356
hsa-miR-27a-5p	822.504	769.715	350.135	1337.41	1627.34	1236.59	938.457	966.793	1085.34	930.573	507.232	809.35	574.334	856.324	728.58	705.424	-0.377374	9.07479	0.379194	0.608356
hsa-miR-1278	6.32258	10.5309	14.3381	3.69685	6.26777	10.3247	11.7269	11.4515	0	12.8328	13.7293	5.90954	21.0514	9.10248	18.9159	15.5708	0.404025	2.41535	0.380377	0.608356
hsa-miR-1185-1-3p	29.5185	15.2145	19.4379	18.4404	16.1232	29.7663	14.9752	18.1049	0.770952	22.7251	31.4823	2.7244	16.3576	29.8815	16.8761	98.6744	0.435639	3.1567	0.384003	0.611179
hsa-miR-509-3p	45.6673	74.535	74.8587	34.4966	93.6528	72.3332	68.3322	75.3273	80.4811	107.703	105.681	131.403	88.4188	108.026	51.6268	86.0012	0.49462	4.48021	0.384632	0.611179
hsa-miR-200b-5p	206.067	232.026	210.34	235.661	285.036	330.643	305.332	336.584	67.274	327.496	170.11	259.397	323.719	192.951	223.206	183.66	-0.293524	6.45867	0.388934	0.616022
hsa-miR-629-5p	536.129	364.769	322.139	1424.04	1028.9	436.408	322.476	838.101	977.807	424.867	287.01	767.147	468.598	346.068	390.63	427.861	-0.367071	7.70225	0.39061	0.616687
hsa-miR-126-5p	833.938	1425.81	1688.77	414.234	812.041	1353.7	1375.08	834.25	67.2685	872.031	1210.02	235.535	997.428	1040.97	1168.63	1086.99	-0.387375	8.34641	0.393888	0.619731
hsa-miR-30d-5p	21792.2	34187.4	22626.5	23000.6	35926	27055.4	25097.8	28356.6	12347.5	40113.2	26296.5	19569.8	23415.4	22389.5	22658.3	18205	-0.237095	12.9096	0.395063	0.619731
hsa-miR-500a-3p	574.881	442.267	416.01	641.722	943.71	463.931	438.823	573.975	765.057	334.259	468.607	577.239	376.499	497.846	392.731	417.019	-0.232436	7.2454	0.396635	0.620215
hsa-miR-32-5p	190.365	217.229	470.978	131.581	134.644	195.23	217.8	161.112	16.5096	604.466	278.246	6.42981	446.81	250.39	402.158	308.553	0.428774	6.96558	0.398494	0.621145
hsa-miR-500a-5p	6.35787	10.2011	14.0841	7.67542	9.82879	8.04813	3.24546	5.70304	13.1646	7.7413	9.65192	18.8964	6.33839	9.14447	10.5305	5.2934	0.383383	2.02534	0.406828	0.631965
hsa-miR-590-3p	17.0118	41.2511	54.1665	9.04604	23.5181	24.1546	46.9124	13.3142	0	19.9119	30.7566	1.50556	31.0481	31.545	16.8649	40.6013	-0.402647	3.50748	0.40801	0.631965
hsa-let-7e-3p	35.2127	43.882	25.7964	12.1578	14.95	26.4162	27.7566	21.916	2.51237	27.0015	24.9251	34.4923	44.7157	41.4349	47.3462	38.8063	0.346602	3.34878	0.410979	0.634562
hsa-miR-2277-5p	16.5679	8.21638	14.8287	16.2506	15.976	5.83729	10.6935	10.4751	33.4624	11.2868	16.1253	7.12086	12.7364	11.3917	16.8442	15.4851	0.307155	2.40715	0.412992	0.63567
hsa-miR-532-5p	2203.6	2131.96	2246.7	1979.69	3332.71	1961.2	2104.31	2551.44	2377.06	2610.36	2051.08	3813.57	2333.03	2493.04	3441.74	2314.04	0.211439	9.71792	0.415366	0.637327
hsa-miR-30a-5p	13756.6	13721	8222.38	13294.4	20425.2	14040.4	11358.5	12585.6	10696.9	11867.7	17087.8	12283.9	9368.67	12054.9	11093.9	5573.07	-0.254628	11.697	0.425265	0.6482
hsa-miR-758-3p	32.2499	19.0422	19.8135	36.2817	13.7404	34.413	45.8496	23.8221	57.8844	21.2181	28.1627	13.8515	11.7762	35.2166	42.1019	68.557	0.289749	3.44252	0.426447	0.6482
hsa-miR-141-3p	864.055	978.767	929.651	722.464	900.825	1265.28	1032.4	1159.41	172.293	1284.48	1059.97	129.576	938.171	781.997	921.229	845.812	-0.356435	8.61892	0.429338	0.6482
hsa-miR-1271-5p	101.717	112.867	96.2713	43.7374	63.0416	87.2749	111.008	77.2182	113.79	90.481	99.1856	110.27	114.885	114.146	100.027	74.3159	0.245136	4.97936	0.429522	0.6482
hsa-miR-423-5p	2827.79	3114.58	2808.24	7008.79	5605.64	2659.35	2294.38	5441.37	6178.33	2907.65	2334.17	4521.86	2610.18	2859.89	2716.37	2717.15	-0.242671	10.0242	0.430771	0.6482
hsa-miR-942-5p	23.6242	24.7837	37.5212	23.1011	8.81819	19.5572	14.9809	27.6619	13.9535	20.7	16.0818	4.59284	26.4863	25.3793	17.9053	23.3201	-0.263866	3.10039	0.430911	0.6482
hsa-let-7d-5p	5996.53	10307.3	9294.34	4532.49	5988.41	9418.78	10969.8	6332.81	1743.31	7347.09	6954.44	1727.97	10286	7887.56	7632.08	8184.36	-0.279713	11.1406	0.431693	0.6482
hsa-miR-410-3p	28.1416	8.67179	27.1072	12.9988	13.6604	24.0511	12.8405	13.3298	6.8958	20.6181	20.1189	3.34324	12.7084	29.9612	28.4122	59.4935	0.356322	2.84657	0.43946	0.657851
hsa-miR-409-3p	1167.76	737.703	777.843	1155.55	757.735	1195.25	721.747	1238.55	911.051	703.574	730.652	1859.3	578.865	1328.15	1141.29	1989.54	0.253197	8.30175	0.441613	0.659064
hsa-miR-181c-3p	50.1029	39.996	22.2835	73.3471	72.6411	32.2313	32.0662	65.8096	87.7647	31.264	46.0063	43.7601	26.3921	32.0863	32.6558	16.8758	-0.301555	3.90313	0.444531	0.661112
hsa-miR-145-5p	13917	14710	4913.9	15085.5	28311.1	14374.5	11010.5	7773.46	28022.2	4093.95	14936.6	20426	4983.32	6600.59	5349.56	2649.57	-0.33865	11.5054	0.445678	0.661112
hsa-miR-23b-3p	10613.6	16279.2	15342.6	8542.85	19852.7	19456.5	18806.2	12318.6	11290.2	16557.2	21311	26678.2	17025.2	16771.4	17278.3	16708.1	0.244747	12.4378	0.449107	0.664191
hsa-miR-499a-5p	84.4956	71.6704	114.861	49.1646	59.328	79.2346	117.388	44.7814	313.716	105.473	82.9869	31.6631	92.9629	99.5069	112.66	69.631	0.548762	7.29315	0.455081	0.669917
hsa-let-7i-3p	58.7101	53.6979	41.1903	82.5897	48.1865	50.5523	43.7984	61.9791	115.679	63.424	75.8525	23.6849	51.0205	52.7644	67.384	71.3365	0.23417	4.54147	0.455707	0.669917
hsa-miR-1247-5p	105.919	93.2955	67.1013	130.235	197.134	115.969	77.9706	88.6539	215.597	98.4125	61.1954	55.8126	77.4687	57.3039	41.1033	117.149	-0.277115	4.68907	0.459777	0.673883
hsa-miR-331-5p	27.0942	51.7627	36.4305	16.0024	39.4599	34.4612	44.8167	30.4984	13.9123	37.8956	32.2775	12.0127	41.9901	34.5104	26.3328	34.1486	-0.246063	4.007	0.46765	0.681857
hsa-miR-505-5p	18.5095	28.0429	43.6134	12.9476	10.047	19.5654	37.3131	20.0092	3.39126	26.5254	26.7166	1.50774	31.0743	21.4706	18.9555	21.735	-0.314133	2.81606	0.467996	0.681857
hsa-miR-6500-3p	9.20762	5.04832	7.00656	32.1429	7.51864	3.55632	7.50697	20.0623	8.68386	9.84915	25.1968	9.6708	6.32021	21.591	17.8856	15.51	0.261364	2.05801	0.471853	0.685039
hsa-miR-100-5p	47649.6	57659.1	39969.5	51358.2	69352.2	64183	77635.6	45870.5	57941.2	47147.6	34128.4	53941.1	46566.3	56511.5	61501	28677	-0.23152	13.6727	0.47297	0.685039
hsa-miR-25-3p	5645.75	7120.29	11578.5	5646.47	6495.5	5820.36	6880.86	6173.59	2436.5	5512.37	4716.06	9967.06	7074.86	7212.77	5893.85	5086.32	-0.20872	11.0572	0.476394	0.687969
hsa-miR-193b-5p	89.3477	62.4132	52.3552	250.733	187.391	122.878	75.8449	164.012	312.929	79.7488	44.2044	132.597	56.4654	75.7235	56.8896	42.451	-0.329736	5.31463	0.480298	0.691573
hsa-miR-191-5p	16597.4	17927	20660	18370.9	16291.7	17173.9	17535.8	20417.2	11003.2	22282.3	16260.1	10474	17017	19008	14409.3	18023	-0.174272	12.3037	0.487125	0.699352
hsa-miR-3168	73.7839	74.3336	43.4356	139.103	27.3369	72.3209	40.6097	40.9713	106.83	146.541	120.32	0.90217	71.0899	57.3275	54.7766	88.3919	0.335007	5.17255	0.497623	0.71234
hsa-miR-1843	60.7989	44.0567	76.8979	43.0087	89.96	68.8946	71.5275	69.6023	26.1451	73.4051	65.2785	115.482	74.751	65.8048	98.9462	84.524	0.200957	4.66905	0.500263	0.714038
hsa-miR-214-5p	819.689	918.095	610.971	824.986	783.611	992.042	1163.68	938.197	1513.34	1227.19	974.332	240.453	722.938	1129.76	1468.69	896.123	0.212684	8.19018	0.504293	0.717704
hsa-miR-659-5p	18.5765	1.40165	11.35	35.7122	27.0328	14.9816	11.7818	28.6324	65.1223	22.0579	17.6665	34.1103	10.8765	12.8701	17.919	6.00381	0.28361	2.84538	0.510369	0.724251
hsa-miR-190b-5p	5.48505	33.3028	27.302	7.52419	23.3985	28.6171	25.5984	7.59176	22.8151	13.4594	8.75087	13.4318	23.7539	16.8412	15.7993	15.4712	-0.243832	2.87805	0.51872	0.733982
hsa-miR-218-5p	2775.73	2867.29	2096.92	1288.6	1417.95	2643.18	3911.71	1771.49	2159.11	2740.86	1607.4	2432.89	3870.25	3518.75	3947.09	1758.9	0.231243	9.49922	0.525689	0.739692
hsa-miR-889-3p	37.1632	29.6358	51.0956	9.02783	26.048	64.1834	81.0388	32.3993	0	32.6291	32.1469	37.389	28.202	65.9483	100.995	118.31	0.329235	3.99282	0.526167	0.739692
hsa-miR-377-5p	32.2541	19.0263	21.8478	45.652	12.5148	28.7136	28.8293	34.3354	74.8673	16.2707	20.12	1.50494	7.21974	23.7411	17.9172	19.3186	-0.311814	2.91525	0.527276	0.739692
hsa-miR-374b-5p	682.891	1080.82	1523.36	349.532	630.653	770.488	1238.4	541.532	33.1397	637.383	997.874	193.034	1025.73	1109.27	854.898	755.099	-0.281805	8.07784	0.530533	0.740033
hsa-miR-4521	92.2208	128.244	234.001	89.2427	102.501	128.608	91.8481	141.116	251.328	83.2273	139.509	150.274	164.116	174.683	104.259	105.322	0.223027	5.87405	0.531322	0.740033
hsa-miR-211-5p	350.72	194.189	596.744	359.683	431.88	253.85	420.648	678.905	805.296	551.161	614.653	646.844	280.74	618.907	302.204	454.224	0.378955	7.0443	0.532868	0.740033
hsa-miR-1-3p	2598.66	7799.85	1399.54	886.424	5629.12	8353.03	6095.04	1238.49	23359.3	1254.64	6609.99	12604.1	3455.3	3507.76	2252.09	744.01	0.661596	14.3068	0.534987	0.740033
hsa-miR-221-5p	571.271	477.803	610.417	233.208	895.662	771.543	695.013	523.432	300.115	337.094	412.9	846.701	424.824	555.304	605.377	646.629	-0.210609	7.63703	0.535055	0.740033
hsa-miR-6511b-3p	23.0115	11.8241	9.2616	23.1954	26.9872	12.6937	19.2143	12.3739	57.2332	14.119	18.5073	15.8636	14.5461	14.4415	26.3056	5.23065	0.23849	2.5156	0.537256	0.740436
hsa-miR-421	69.318	113.203	106.903	56.8616	82.7308	133.1	112.084	67.6731	11.2556	72.6677	92.7922	41.605	105.797	115.809	68.4504	127.345	-0.217264	4.88617	0.538362	0.740436
hsa-miR-92a-3p	13798	25409	38557.9	11315.3	18646.1	17094.7	20493.1	14831.9	2909.97	22730.8	13557.1	9434.2	26514.3	23177	15750.6	22675.3	-0.227814	12.5728	0.541677	0.742914
hsa-miR-22-3p	20040.4	11918.5	13297.9	43112.2	17694.7	19012.2	12185.9	22563.4	25335.9	20118.2	21350.5	2767.06	13936.3	14958.4	18855.4	21087.5	-0.207601	12.7123	0.548357	0.749981
hsa-let-7a-5p	110152	214188	168029	73546.7	147084	205974	226805	119278	27356.5	145059	135225	94017.4	201226	165800	165262	157983	-0.21232	15.4637	0.554234	0.754779
hsa-miR-1307-3p	1187.05	737.913	570.498	2202.05	1529.92	720.013	561.621	898.137	1131.63	2318.49	1157.43	356.263	1300.1	1049.25	988.644	1489.31	0.219265	9.00353	0.554939	0.754779
hsa-miR-1249-3p	52.8376	68.1426	72.9461	99.4775	64.2317	83.8034	80.0698	73.4109	352.535	51.8635	34.517	64.4933	50.0841	70.3762	22.1603	58.7937	0.243707	4.38078	0.56232	0.762704
hsa-miR-193a-3p	66.4311	75.7327	88.0529	138.805	80.284	157.163	96.0926	68.6252	206.013	56.8988	36.9499	36.0314	49.1773	69.6336	67.3991	119.549	-0.265878	5.31814	0.568134	0.768467
hsa-miR-501-3p	184.673	167.916	190.699	231.932	265.166	161.945	138.824	182.102	273.116	153.874	199.193	207.529	199.648	259.714	174.791	228.706	0.154409	6.05206	0.574355	0.774748
hsa-miR-501-5p	16.6089	8.10357	18.5065	19.4536	11.1353	8.10019	4.31863	5.69153	18.4309	13.5249	12.8783	11.6039	9.07557	10.6429	16.8327	14.7383	0.214758	2.33442	0.576015	0.774859
hsa-miR-328-3p	1223.52	1429.77	852.925	1203.25	1335.09	1171.19	1290.76	912.433	2158.41	1553.03	1345.38	526.297	1328.35	1395.51	1117.09	1185.3	0.171818	8.43379	0.597507	0.801574
hsa-miR-1285-5p	17.4232	10.7811	16.4001	8.40631	8.69792	6.95404	5.37742	8.56831	15.8691	4.09752	8.85559	11.1773	10.0348	3.67459	10.5215	6.90263	-0.203218	2.11278	0.599462	0.802005
hsa-miR-132-5p	163.945	177.603	90.7117	218.906	117.33	179.101	174.017	131.561	260.904	176.808	138.656	128.548	156.791	125.493	174.778	248.211	0.169179	6.14954	0.6025	0.803537
hsa-miR-296-3p	37.045	47.3514	18.1633	175.579	75.2194	35.6936	34.211	77.2422	114.002	29.033	49.1597	61.0217	40.989	46.6547	54.7516	37.0943	-0.218731	4.09564	0.60388	0.803537
hsa-miR-342-3p	756.019	772.122	745.333	576.889	913.036	701.581	675.821	676.942	1164.13	617.362	857.414	681.737	636.337	757.462	767.533	887.679	0.131195	7.90421	0.60997	0.809446
hsa-miR-655-3p	28.6502	43.9941	53.9261	4.41071	8.83158	32.115	27.7587	14.2712	1.64158	17.7251	21.7568	7.06546	28.2907	26.8589	36.8018	37.4278	-0.260356	3.07391	0.614499	0.813258
hsa-miR-3182	12.7537	1.37864	21.2747	22.3918	14.8832	29.7325	14.9684	25.7662	24.5178	6.88798	42.2072	15.8454	13.6266	15.9835	23.1624	31.9213	0.262726	3.76657	0.616407	0.813591
hsa-miR-136-3p	175.392	150.128	175.657	124.684	155.528	196.322	224.173	162.079	91.818	126.825	152.431	100.18	108.449	165.454	289.454	176.797	-0.17194	5.62245	0.61934	0.815271
hsa-miR-744-3p	4.15271	0.911899	6.61592	6.10701	15.7236	9.15315	4.30243	8.58732	13.2126	7.80495	6.3908	9.26868	8.19827	8.41369	7.38002	4.53059	0.175833	1.6801	0.630495	0.827736
hsa-miR-93-3p	35.0948	22.5364	28.1345	51.0333	21.1026	28.7401	30.9705	38.1469	56.1145	38.5115	36.2841	16.9579	48.3604	37.5271	23.1919	29.3839	0.141346	3.67227	0.633942	0.830042
hsa-miR-339-5p	300.058	165.087	329.248	174.751	179.032	196.401	299.984	304.166	484.155	228.077	293.609	152.487	327.325	228.937	204.276	244.926	0.149546	6.53199	0.636854	0.831637
hsa-miR-654-5p	146.336	48.0204	50.025	101.718	97.4645	104.458	51.2909	105.844	132.214	61.8573	75.7363	165.471	27.2674	81.8734	125.271	124.11	0.16282	4.76901	0.648164	0.842421
hsa-miR-330-5p	54.4828	36.4449	26.404	63.2988	46.8923	47.0776	36.3229	44.8085	100.85	66.4321	48.3683	18.7642	36.4268	37.4262	47.3871	46.4709	0.167499	4.6355	0.648544	0.842421
hsa-miR-5701	1.19772	19.5005	8.95323	16.2797	8.72425	10.3656	6.44427	22.9417	28.1796	16.4428	7.13559	6.51148	9.99096	9.85364	9.50015	24.2478	0.26086	2.6451	0.650333	0.842516
hsa-miR-23b-5p	133.016	209.736	158.854	168.645	197.435	216.991	195.378	237.424	316.926	209.607	199.197	253.871	153.125	171.484	129.533	238.031	0.141163	5.98112	0.655301	0.846718
hsa-miR-374a-5p	621.991	964.255	1893.2	316.396	554.189	895.624	1401.74	594.927	25.2659	980.511	863.069	74.7623	1218.12	1034.1	1155.99	894.668	-0.213239	8.33679	0.664221	0.85599
hsa-miR-27b-3p	67712.8	126522	100759	43523.7	117853	108159	118117	92858.5	39005.7	84519.6	109106	113720	91015.7	90469.5	81278.8	94478.5	-0.140383	14.8238	0.666198	0.856291
hsa-miR-548k	15.6168	30.9011	31.5461	13.7356	30.7387	16.1399	20.2985	20.9684	27.1391	16.2482	17.6564	25.8645	39.2753	22.1595	20.0219	28.7186	0.174454	3.14128	0.66844	0.85693
hsa-let-7e-5p	2580.17	3781.14	2535.91	2039.74	2764.04	2995.69	2810	2623.89	964.377	2129.01	2543.17	2982.5	2643.95	3283.61	2595.27	3169.28	-0.123439	9.67631	0.671246	0.858286
hsa-miR-148b-5p	52.163	54.1508	81.0079	54.6252	69.0919	64.3115	71.5244	64.8317	37.546	74.8744	70.9677	30.4841	91.2056	71.9872	106.298	76.7638	0.129451	4.75768	0.677029	0.863431
hsa-miR-23c	6.99908	11.1383	8.99037	7.58523	12.354	20.5416	17.0517	12.3922	10.4874	8.45861	7.99117	14.942	11.8551	12.2744	9.4878	10.8348	-0.156705	2.14806	0.681736	0.867183
hsa-miR-487b-3p	98.8874	78.5329	93.996	63.08	53.187	102.135	73.6789	69.5897	56.8165	49.7165	82.237	42.8209	61.9513	131.142	138.93	139.745	0.152133	4.78941	0.690438	0.873987
hsa-miR-374a-3p	117.283	142.905	268.576	54.4845	161.656	140.12	271.1	103.9	8.63473	184.671	170.164	124.223	226.136	208.379	282.114	207.811	0.165881	6.00401	0.690645	0.873987
hsa-miR-330-3p	129.655	89.781	58.6202	151.894	129.506	97.6308	67.3015	130.635	102.398	129.897	117.807	104.719	87.502	70.3497	85.2954	86.7695	-0.129134	5.20377	0.693681	0.875572
hsa-miR-4488	40.0279	62.6885	24.3156	22.946	51.7865	52.788	28.8637	72.5057	80.7331	73.843	35.45	33.1497	17.2538	15.8942	32.6545	20.7771	-0.197572	4.54033	0.696216	0.876043
hsa-miR-142-3p	854.165	446.422	1129.79	1336.08	570.176	370.987	325.682	784.692	355.232	1009.72	804.145	19.3625	1001.99	851.697	1104.41	1514.36	0.19503	9.00039	0.697868	0.876043
hsa-miR-204-5p	116.57	336.563	82.207	118.533	53.272	120.623	216.689	195.473	117.21	161.804	142.699	167.485	268.115	214.529	149.52	165.868	0.165328	5.4351	0.702493	0.876043
hsa-miR-139-5p	2000.4	1597.99	1090.73	1264.02	1739.85	2083.96	1824.57	1477.84	813.861	1805.46	1705.97	1231.76	1298.24	1243.78	2372.02	1533.43	-0.123852	8.91313	0.703901	0.876043
hsa-miR-509-5p	14.7781	39.9359	106.954	10.5669	37.111	64.2327	56.5707	53.3978	17.3908	64.9251	34.5639	90.889	39.1577	109.104	38.9829	58.1328	0.239957	3.90334	0.704386	0.876043
hsa-miR-409-5p	118.138	69.1331	132.507	84.64	81.5473	137.738	101.438	152.578	143.563	51.0975	79.7428	171.468	50.9816	155.573	143.176	167.578	0.131358	5.06802	0.70476	0.876043
hsa-miR-502-3p	375.952	172.553	227.529	390.649	460.075	235.446	241.31	317.499	642.689	181.652	272.603	286.396	224.246	234.295	220.067	179.722	-0.114445	6.40367	0.714924	0.885201
hsa-miR-769-5p	425.798	687.02	418.361	1097.16	1030.17	567.273	593.621	739.879	2476.51	546.747	387.015	995.527	350.023	419.558	483.29	482.839	0.143529	7.78031	0.717749	0.885201
hsa-miR-340-5p	811.068	925.444	914.614	561.422	1333.74	1049.45	1148.75	778	122.404	931.228	1043.78	365.544	954.565	951.297	1116	1418.16	-0.123871	8.25517	0.71865	0.885201
hsa-miR-324-3p	269.873	200.505	216.764	382.213	440.3	220.515	195.41	279.358	979.184	172.399	172.507	149.423	130.308	155.336	93.7506	147.923	-0.141325	6.13024	0.719339	0.885201
hsa-miR-3913-5p	12.7116	15.3767	17.5324	41.8956	28.3074	10.4389	16.0441	33.402	52.729	15.5257	18.4711	51.1346	8.13132	19.8329	13.7206	16.9448	0.154242	3.09316	0.725981	0.890125
hsa-miR-18a-5p	17.9301	17.6416	24.8904	17.7394	7.5585	12.6782	9.64513	18.1214	6.90715	33.1632	12.0074	2.73751	25.5791	13.7027	15.8036	29.6722	0.157403	3.16391	0.726966	0.890125
hsa-let-7g-5p	78872.8	140050	119097	41118.7	107876	108338	131460	77598.5	24700.3	105047	100441	73768.8	128660	105769	108585	97719	-0.111282	14.8784	0.730888	0.890804
hsa-miR-760	22.9457	12.0278	0.71369	40.4003	24.6225	22.9463	8.59086	23.8451	28.0489	22.8132	25.8471	21.5214	35.634	16.7603	10.5652	12.2637	0.115728	2.87644	0.731149	0.890804
hsa-miR-1306-5p	16.5516	31.031	5.04435	16.2378	12.3704	11.5137	6.44828	5.68894	20.2431	9.17071	14.5631	10.3853	12.7663	11.4629	7.39628	7.64365	-0.120129	2.05046	0.740143	0.89776
hsa-miR-28-3p	4539.76	4081.62	1868.43	3842.39	7165.2	4213.96	3510.38	3573.52	4914.39	2260.82	4212.04	8966.04	2853.6	2456.18	2701.63	2067.42	-0.107911	10.1199	0.740833	0.89776
hsa-miR-625-3p	73.7493	84.7127	72.8096	34.4938	94.8908	64.3267	80.0604	45.74	8.63113	67.0332	71.0049	4.56225	119.562	55.8566	93.6651	79.1512	-0.138812	4.77865	0.742634	0.89776
hsa-miR-150-3p	16.4527	20.6653	17.1347	17.7313	25.733	11.5454	8.58303	11.421	34.3748	8.38833	10.4013	12.2064	10.9056	9.06555	10.5507	21.0499	-0.128481	2.79836	0.744171	0.89776
hsa-miR-1247-3p	11.9444	15.8211	7.39553	64.3698	45.4764	27.5812	35.2169	22.8652	75.5329	19.7933	12.7477	66.5339	22.7497	9.74988	21.0858	30.9764	0.160251	3.09894	0.747435	0.899486
hsa-miR-9-5p	285.609	383.403	255.218	154.663	419.409	268.72	399.262	252.649	148.684	589.329	279.019	349.245	268.009	504.934	312.704	186.678	0.126292	7.044	0.765453	0.916946
hsa-miR-200b-3p	16356.1	24580.2	17073.3	12108.7	24318.4	23442	22695.6	22339.4	4022.37	28395.2	15730.1	25850.3	29346.1	15205.1	19394.5	13438.8	-0.105892	12.7792	0.767693	0.916946
hsa-miR-369-3p	126.808	110.208	128.127	48.351	71.6875	131.987	133.425	64.8069	6.88343	91.1627	150.114	24.2602	119.435	137.931	126.336	243.868	0.143207	5.21246	0.768559	0.916946
hsa-miR-1307-5p	96.5782	137.927	64.9809	197.504	143.039	66.6895	55.567	109.643	265.458	143.396	112.895	58.221	95.6975	80.296	104.245	78.9507	0.106935	5.38429	0.76998	0.916946
hsa-miR-411-5p	479.624	452.569	595.16	279.466	324.669	766.895	719.54	466.228	40.1366	448.454	441.173	114.187	423.012	612.842	924.313	723.497	-0.131768	7.42725	0.77399	0.916946
hsa-miR-3158-3p	50.0329	50.5164	80.7876	107.38	48.2015	32.2508	26.7435	69.6121	161.365	56.2557	17.5642	139.965	29.105	36.6094	41.0915	26.9488	0.128781	4.14685	0.774677	0.916946
hsa-let-7f-5p	58778.7	129912	107130	27198.8	84206.5	114787	139328	57210.9	9044.37	103837	98327.5	85940	152367	104708	111221	111618	0.112946	14.9193	0.775015	0.916946
hsa-miR-589-5p	73.7101	68.1653	62.4791	101.797	123.166	46.0201	49.1491	74.3647	226.201	48.3027	49.8898	119.767	46.4383	61.1727	47.4125	44.8093	0.103104	4.5267	0.778699	0.919089
hsa-miR-19a-3p	145.993	139.444	232.644	150.95	128.415	143.56	190.021	133.468	34.0095	307.685	128.968	8.87465	254.43	163.873	231.6	239.681	0.114769	6.25758	0.785583	0.924991
hsa-miR-576-5p	22.0637	44.7585	56.4203	17.5724	25.9803	25.308	32.0297	22.8631	10.3936	35.6617	28.988	21.3447	63.0299	30.5932	51.5478	22.3661	0.122138	3.64125	0.788444	0.925023
hsa-miR-150-5p	1616.15	1017.76	842.003	593.778	1521.25	785.438	792.205	703.624	1592.12	575.921	1304.32	398.174	1417.75	750.488	1288.67	1055.09	0.0904756	8.6835	0.789378	0.925023
hsa-miR-27b-5p	269.771	423.029	182.917	328.106	468.81	500.545	339.519	420.479	721.354	390.003	353.243	584.21	267.082	295.543	231.661	270.441	0.0864439	7.01624	0.796324	0.930941
hsa-miR-486-3p	35.6532	66.6549	136.03	71.7696	12.5569	12.7682	20.3411	55.3021	173.92	32.6613	13.5366	10.7241	32.7794	38.2219	33.7148	30.1108	-0.173772	4.55128	0.81553	0.947965
hsa-miR-382-5p	574.975	289.838	264.217	682.672	496.042	566.034	332.067	545.383	412.203	264.344	514.638	404.591	232.419	510.142	600.097	619.55	-0.0783092	7.04168	0.816428	0.947965
hsa-miR-214-3p	1753.97	1996.3	1739.26	1521.32	1635.04	2610.97	2508.89	1683.78	2178.44	1590.68	2170.58	1130.02	1125.9	2615.01	2187.81	1780.71	-0.0639617	8.97577	0.816725	0.947965
hsa-miR-3960	67.2982	33.7822	22.4013	54.6263	44.5403	99.7711	80.0506	103.97	149.107	76.4009	66.9696	42.3128	21.8045	32.7745	55.8099	28.5127	-0.106043	4.1775	0.818609	0.947965
hsa-miR-10400-5p	85.8065	93.2049	20.3779	39.0834	103.68	217.905	152.628	137.315	211.977	210.74	110.479	44.0134	39.1235	46.5223	143.17	102.28	0.0929481	5.05749	0.820811	0.948279
hsa-miR-18a-3p	27.8787	35.1044	48.2361	26.1379	34.5089	20.7376	19.2533	23.8205	34.1648	40.823	24.1461	10.1511	31.0052	23.6759	14.7753	43.5909	-0.0601911	3.55504	0.832243	0.959228
hsa-miR-1246	96.4791	135.843	150.033	268.358	176.413	164.189	144.141	80.0558	186.472	165.469	74.0624	191.739	113.929	114.8	137.931	161.277	-0.0851193	7.84256	0.840257	0.966197
hsa-miR-485-5p	88.0701	54.7512	52.0666	127.297	94.9738	92.9862	53.4199	87.7189	171.793	39.7169	71.7474	62.0642	42.7888	75.0278	89.4843	70.4965	-0.0737729	4.45539	0.846092	0.970352
hsa-miR-147b-3p	14.8589	15.6241	17.6755	53.5341	29.5823	20.7183	20.3093	30.5195	91.5205	16.9486	27.4109	13.2744	12.6992	23.6831	16.8757	14.5798	0.0911418	3.88893	0.849055	0.970352
hsa-miR-337-5p	21.8839	10.8223	4.94812	10.7744	9.90571	10.3482	5.37814	8.56746	5.18079	9.9733	7.18908	5.32786	6.34212	14.694	17.8434	10.0738	-0.121655	1.97968	0.849799	0.970352
hsa-miR-191-3p	14.1852	21.4047	11.3854	33.3258	19.7708	24.0863	11.7842	25.7571	11.3044	35.277	19.3437	11.4785	20.9729	13.6809	18.9567	22.5173	-0.0822451	2.92351	0.854581	0.970834
hsa-miR-656-3p	39.8967	71.412	112.557	25.9892	26.1168	115.833	119.506	64.824	1.64124	63.4123	57.2101	3.95049	57.4115	112.065	87.3654	153.206	-0.103132	4.51343	0.856052	0.970834
hsa-miR-99b-5p	8786.63	9095.05	5800.13	8291.08	11479.2	8923.94	7878.03	8834.68	5828.88	6903.45	9003.98	12702.4	7603.62	8421.33	8779.69	7667.91	-0.0462021	11.3491	0.857312	0.970834
hsa-miR-454-3p	55.7307	61.2117	222.712	32.1712	33.4971	52.8843	60.8745	50.51	4.25943	46.9128	76.6515	54.0612	95.7819	103.586	73.6961	83.015	-0.0770862	4.69353	0.858131	0.970834
hsa-miR-584-5p	51.5137	50.2128	84.6603	67.0975	33.4524	29.9515	38.4659	66.757	26.1607	75.7243	54.8292	98.3983	51.038	40.4854	69.4714	26.1856	0.0710443	4.24035	0.861744	0.97168
hsa-miR-24-1-5p	172.427	325.502	199.418	105.355	182.7	296.165	273.291	193.539	118.944	348.974	271.9	37.1875	289.972	189.129	246.356	169.696	-0.0618837	6.32896	0.862836	0.97168
hsa-miR-619-5p	40.9002	32.2474	24.0374	35.4502	55.2841	20.7497	16.0625	32.4139	43.8308	26.2994	15.186	44.5804	35.5692	32.1642	28.4371	20.0334	-0.0655266	3.73329	0.867445	0.974635
hsa-miR-142-5p	1744.02	1470.23	4547.29	1053.68	1124.25	775.166	874.436	1611.33	293.946	1420.96	1843.87	247.837	2615.76	1988.38	2711.04	2767.06	0.0734549	9.69075	0.869524	0.97474
hsa-miR-513c-5p	4.79502	17.1711	32.1236	3.66578	12.3809	12.653	13.8817	13.3442	4.28034	20.1606	11.2443	9.06849	13.6743	26.3694	5.30148	13.1649	-0.0636043	2.00574	0.872406	0.975506
hsa-miR-140-5p	787.542	867.627	766.688	545.292	469.036	768.155	983.25	609.24	237.066	1021.92	1387.6	88.9254	865.223	818.02	900.172	711.637	0.0572907	7.94446	0.877925	0.975506
hsa-miR-152-5p	29.9945	22.6616	3.10558	64.2414	37.0115	29.893	29.9115	54.3854	49.0742	32.0209	35.4727	33.1915	7.21143	32.1164	47.3561	48.1681	0.0515663	3.74769	0.879679	0.975506
hsa-miR-671-5p	95.9185	85.9543	58.519	156.612	117.154	88.4392	61.9608	88.6628	148.884	102.674	166.369	15.6338	80.1992	95.7131	73.7227	99.2175	0.0506883	4.98381	0.880583	0.975506
hsa-miR-433-3p	138.313	41.2661	79.7037	148.053	108.585	118.243	56.6313	124.914	29.6411	63.2914	100.816	63.836	56.4667	127.236	156.826	186.386	-0.0639779	4.83688	0.881148	0.975506
hsa-let-7f-2-3p	39.2579	46.795	68.0543	22.9283	64.0943	41.389	75.7558	52.4375	26.1634	65.6794	50.7861	33.0294	59.2689	58.2244	65.2625	66.7415	0.0559398	4.31551	0.88405	0.975506
hsa-miR-532-3p	170.472	76.4997	132.952	141.729	182.524	121.751	107.858	175.451	451.221	85.3753	104.764	169.462	78.3439	105.587	68.4767	87.4595	0.0490938	5.27818	0.885958	0.975506
hsa-miR-365b-3p	217.563	217.78	265.549	241.853	232.027	273.267	275.443	279.366	145.204	316.703	313.032	319.843	258.926	227.436	155.853	207.697	-0.0422396	6.13292	0.886297	0.975506
hsa-miR-15b-3p	7.60551	16.1934	102.081	8.25699	21.1389	37.9154	75.7095	52.4579	0.770345	14.0172	9.5007	53.1761	18.1683	108.728	11.6281	88.0798	-0.0823271	3.74489	0.888314	0.975506
hsa-miR-99a-5p	207152	162730	121494	206178	198092	214047	261033	175991	234162	203281	149177	135866	235762	199723	320490	114931	0.0428896	15.7221	0.890075	0.975506
hsa-miR-365a-3p	217.564	217.772	265.544	241.854	229.562	270.972	275.442	279.366	145.204	315.274	313.032	319.844	258.926	227.437	155.853	207.697	-0.0398477	6.12998	0.892452	0.975933
hsa-miR-200c-3p	16127	25779.5	22645.5	12196.5	19914.6	31107.4	25886.7	24359.7	2576.51	35690.2	22641	23898.8	32772.3	23698.5	18801.8	24007.8	0.0483888	12.9504	0.894841	0.976371
hsa-miR-185-3p	73.1802	36.8195	88.7715	66.3247	40.8129	27.6616	26.7396	58.1644	71.8384	49.1602	38.634	60.4415	48.3064	42.8183	54.7465	41.0065	-0.0430605	4.14694	0.899792	0.979596
hsa-miR-3605-3p	17.0878	33.6919	19.4836	16.8679	25.8573	19.5463	22.4198	15.2348	21.8713	14.1081	24.213	22.7849	18.2078	26.8678	25.2606	20.1151	0.0701748	2.88691	0.908	0.984629
hsa-miR-10b-3p	250.567	256.201	182.553	146.985	298.546	337.493	262.633	208.792	148.71	194.555	336.467	110.561	258.93	340.22	322.145	184.415	-0.035983	6.19685	0.910685	0.984629
hsa-miR-379-5p	1114.72	922.261	799.312	776.391	791.058	1576.38	1186.12	1135.56	615.197	665.089	849.277	1534.63	629.022	1124.4	1469.74	1201.68	-0.0376079	8.29481	0.914557	0.984629
hsa-miR-95-3p	448.776	717.893	552.681	212.406	567.632	858.75	773.994	411.868	790.403	369.188	570.256	351.474	509.627	591.303	569.592	637.292	-0.0496963	8.36386	0.916792	0.984629
hsa-miR-224-3p	85.8832	54.8747	62.6548	113.332	85.1685	122.772	72.6207	95.3483	185.795	102.032	88.7229	25.5118	63.7805	75.77	76.8696	58.8018	-0.0413543	4.81456	0.917722	0.984629
hsa-miR-5585-3p	13.7766	4.77131	10.5738	6.06414	18.2148	8.06554	4.31065	4.74121	15.8603	7.03096	8.84832	10.5076	10.9536	8.38225	6.33909	5.30741	0.0400832	2.01868	0.920203	0.984629
hsa-miR-505-3p	245.654	223.849	207.738	130.054	193.755	186.037	260.471	130.596	170.628	180.325	254.949	133.44	271.731	212.16	189.522	201.544	0.0340648	6.01277	0.921788	0.984629
hsa-miR-30c-2-3p	358.648	282.206	153.031	554.048	571.114	349.082	297.893	370.889	703.876	260.829	433.189	513.947	225.137	296.332	272.711	160.29	-0.0365127	6.50996	0.921944	0.984629
hsa-miR-148a-5p	496.013	453.287	337.1	1302.24	900.651	513.314	432.428	821.89	1406.7	745.137	341.846	789.098	420.241	477.815	710.672	531.727	0.0446194	7.85205	0.922851	0.984629
hsa-miR-7977	50.052	47.0141	45.361	78.7101	56.7715	59.7018	31.0065	72.4811	130.703	40.5167	39.433	51.0602	48.2993	50.5089	29.516	41.7717	-0.0371616	4.0609	0.924991	0.984629
hsa-miR-769-3p	17.1193	27.2547	15.3667	14.5464	17.3236	18.3914	27.7202	16.1955	58.1839	18.5131	9.55082	29.2416	9.97244	12.9106	3.20424	6.79923	-0.0364983	2.65089	0.926474	0.984629
hsa-miR-1296-5p	49.4598	49.3328	34.6227	19.8565	65.2059	36.7791	38.4472	38.1288	64.8598	36.2804	45.9834	68.0939	32.7858	29.7547	40.0171	21.5445	0.0395557	3.78064	0.930602	0.98688
hsa-miR-582-3p	60.0189	88.6586	37.2782	77.7828	164.921	78.0914	53.4173	64.8191	83.1432	51.8858	67.6941	190.62	82.9633	45.799	76.8652	38.5895	0.0303072	4.77786	0.938917	0.991733
hsa-miR-429	687.856	1258.81	1109.26	547.541	893.432	1176.89	1216.01	1161.31	103.151	2543.42	709.696	287.89	1749.67	789.568	1097.07	927.917	0.0281378	8.57837	0.948495	0.991733
hsa-miR-92b-5p	13.4321	46.1922	13.5021	42.6606	29.5341	7.0131	9.65963	21.9232	31.5722	19.8969	18.49	13.3213	19.121	24.521	14.7672	37.4211	-0.0124008	3.08874	0.948927	0.991733
hsa-miR-9-3p	12.7665	17.9383	17.2492	7.53506	14.8711	21.778	29.8293	18.1141	2.51737	39.7806	22.657	0	20.9897	25.4198	15.8023	9.94609	-0.0317802	3.01325	0.950415	0.991733
hsa-miR-345-5p	317.118	200.897	221.227	605.027	410.827	266.441	258.393	352.778	796.768	320.12	396.09	80.9274	203.256	244.224	264.284	286.782	-0.0245215	6.74438	0.950755	0.991733
hsa-miR-30c-5p	9903.42	16174.6	16029.3	5541.6	8749.96	11284.7	15759.2	9013.91	1940.23	15217.6	14739.7	6345.83	17661.7	15072	12183.6	10784.4	0.0230919	11.8233	0.951167	0.991733
hsa-miR-539-5p	13.8622	12.7405	2.80965	9.27944	6.23595	5.79154	4.3053	6.66348	6.98307	6.34814	7.23761	6.05052	7.2843	4.48227	8.4195	12.5742	-0.0564724	1.64199	0.953838	0.991733
hsa-miR-190a-5p	14.9647	20.8768	27.0271	15.3569	11.2223	19.5041	14.9633	14.2881	42.2707	13.4368	14.4579	21.6505	21.9036	12.1443	9.50868	5.24002	0.052141	2.45352	0.954049	0.991733
hsa-miR-329-3p	68.0771	50.4445	86.9427	35.2967	35.9215	55.1335	82.1649	40.9762	28.7895	42.651	66.1676	30.5235	53.7743	68.9842	83.1423	87.7728	0.0233473	4.21992	0.96045	0.991733
hsa-miR-1304-5p	7.77462	13.5425	10.7386	17.1365	8.696	8.0843	7.49891	8.5687	7.83004	11.4151	13.7722	10.4359	14.624	9.13512	7.39193	9.25211	0.0557133	2.31528	0.960476	0.991733
hsa-miR-6516-5p	6.32785	4.77929	8.70452	6.85375	5.05831	18.1874	8.55028	12.4129	9.62394	18.1746	3.08797	1.54035	6.34487	10.7518	11.5693	12.4856	0.0309592	2.04242	0.962663	0.991733
hsa-miR-651-5p	19.1044	56.0885	79.96	12.8874	33.4128	49.3571	58.6893	42.9001	17.4015	36.2731	40.2932	63.07	41.0123	65.2713	35.8143	47.3016	-0.00553962	3.98916	0.965096	0.991733
hsa-miR-30c-1-3p	56.4622	74.6031	39.2955	92.5501	70.3444	82.6361	47.011	83.9163	148.146	56.2264	49.9154	114.332	51.0149	44.2864	36.8872	52.6201	0.0166421	4.36329	0.966846	0.991733
hsa-miR-4508	33.43	44.1757	32.9942	163.057	33.4951	28.8284	18.2133	200.377	128.834	66.9935	27.2606	215.834	21.8008	21.2315	45.3016	16.8412	-0.0283043	4.48222	0.967269	0.991733
hsa-miR-628-3p	8.53045	13.3828	2.88592	3.69219	7.48049	13.7128	15.963	11.4483	0	9.98144	15.4716	2.16183	12.7966	15.4971	11.5708	7.68788	-0.0364589	2.07387	0.967301	0.991733
hsa-miR-3613-5p	115.159	173.712	257.676	56.0343	88.9883	128.635	228.41	98.1805	54.1528	149.011	166.994	25.4864	228.004	155.489	198.961	183.034	0.0207302	5.86521	0.967495	0.991733
hsa-miR-664a-3p	51.4075	101.754	87.5219	36.0338	65.45	87.2279	97.1221	51.4636	9.50576	74.1473	77.4413	109.323	82.0665	73.5193	83.166	61.9566	-0.00647976	4.38703	0.971779	0.994049
hsa-miR-4677-3p	10.6026	11.6298	11.185	16.9536	23.3064	16.0824	11.7703	22.9091	27.2503	6.92307	11.2057	32.6044	12.7345	12.9461	7.40604	15.4787	0.017485	2.523	0.974936	0.995205
hsa-miR-3934-5p	17.1002	27.4823	21.427	12.9726	37.9636	14.9883	18.1645	13.3244	28.9455	14.8461	11.1681	46.9431	17.2964	13.667	15.813	15.4127	0.0336098	2.96454	0.981291	0.997497
hsa-miR-154-5p	38.9091	12.2746	35.6916	23.08	17.3777	21.8459	13.9201	26.7005	42.1454	15.532	24.9998	10.7994	15.4514	22.1679	33.6641	27.1576	-0.00323838	2.8987	0.983013	0.997497
hsa-miR-539-3p	14.198	15.1149	37.1147	9.08127	7.58092	34.2885	26.6597	11.4142	4.26746	14.8646	22.6157	2.73327	15.4691	24.5822	24.2009	45.4248	-0.00563317	2.76347	0.983276	0.997497
hsa-miR-362-5p	156.898	90.1287	94.6988	167.283	119.718	98.8006	88.6455	156.383	253.16	106.16	98.3315	113.259	80.1794	104.094	116.874	106.145	0.00145731	5.35179	0.987534	0.997738
hsa-miR-1285-3p	35.0829	12.6209	30.2149	68.1695	36.9969	31.0271	22.4547	24.7699	45.5728	34.2158	29.8005	18.8464	41.0513	29.8187	32.6437	32.5362	-0.0082419	3.91534	0.987578	0.997738
hsa-miR-944	145.982	132.573	186.156	37.5206	357.367	147.006	177.222	117.252	21.756	126.087	158.068	182.983	290.035	182.317	178.98	155.792	-0.005074	6.42654	0.991853	1
hsa-miR-136-5p	266.48	97.9926	92.9826	395.584	155.564	214.703	128.154	191.639	567.577	146.043	183.872	58.7676	110.256	119.337	228.457	132.445	0.000103249	5.90634	0.99481	1
hsa-miR-370-3p	2006.97	741.966	615.581	2359.81	1220.42	1441.01	854.143	1543.64	1150	1097.96	1255.02	961.298	639.035	1259.14	1978.26	2452.41	0.000681433	8.75695	0.997706	1
hsa-miR-548bc	1.21594	0.953117	21.2431	9.27582	5.03778	9.1689	4.30574	10.503	9.65565	10.8159	4.74926	5.39274	8.20563	6.05665	11.5536	4.54083	-0.029251	1.97604	1	1
hsa-miR-874-3p	234.847	154.258	150.5	298.25	249.213	200.964	155.906	263.166	410.667	162.444	270.275	92.0694	161.333	179.15	208.47	224.044	-0.00366359	6.03038	1	1

## Sheet: sorted accord logFC
red color indicates samples detected in serum
	CTRL								TU.les
microRNA ID	P1	P2	P3	P4	P5	P6	P7	P8	P1	P2	P3	P4	P5	P6	P7	P8	logFC	logCPM	PValue	FDR
hsa-miR-196a-3p	73.0419	50.8838	39.277	17.5006	194.185	91.7817	57.6711	9.48931	42.6	7.74214	3.08157	0	2.66802	8.35857	10.5303	6.87796	-2.70053	3.3472	0.000112689	0.00345815
hsa-miR-196a-5p	2552.23	4204.22	2724.34	1553.6	2147.16	3454.95	4257.65	2358.82	125.031	627.492	382.216	131.431	972.894	780.606	582.227	921.216	-2.36173	8.84078	5.30435e-09	8.68146e-07
hsa-miR-196b-5p	682.192	1055.76	912.191	337.979	619.539	1020.71	1348.34	501.486	14.7562	28.9479	29.6513	21.79	104.796	374.32	138.99	557.674	-2.3494	6.90716	9.00472e-05	0.00321319
hsa-miR-144-5p	231.726	438.513	2646.42	233.221	8.84404	95.4513	135.655	392.801	1.64327	154.063	9.49277	0.90606	126.713	335.331	327.302	108.454	-1.97608	6.38445	0.0245701	0.117125
hsa-miR-383-5p	249.797	196.981	88.8675	501.797	405.799	266.406	332.015	153.473	113.003	171.059	18.3671	16.2582	42.7925	92.7556	98.9426	33.1561	-1.90414	5.28782	0.000138206	0.00399172
hsa-miR-20b-5p	59.9034	83.4382	558.76	103.122	31.0769	35.7373	54.5073	169.728	2.51222	30.5676	35.4636	3.33468	44.6947	96.368	51.5613	30.1587	-1.89442	4.49667	0.00092349	0.0129552
hsa-miR-3659	17.0748	21.6315	23.5475	25.4537	18.5766	13.8596	20.2976	35.3161	5.21304	4.88903	7.26143	1.57002	10.0724	8.47617	8.41235	7.77431	-1.69799	2.25421	0.000649197	0.0114171
hsa-miR-210-3p	3549.45	2837.8	3544.98	9579.44	7161.64	3882.19	3110.04	7223.38	2637.16	1963.05	1488.12	678.445	1429.53	1335.69	1311.87	1980.82	-1.67284	9.94079	1.6638e-05	0.000907693
hsa-miR-320c	255.373	247.495	230.077	1194.59	762.381	416.851	212.515	640.738	339.793	120.357	140.281	85.3241	135.811	158.504	136.89	237.355	-1.54857	6.55351	0.000221406	0.00583182
hsa-miR-615-3p	756.823	834.918	463.108	710.286	573.826	548.885	518.889	522.477	52.3908	189.594	59.5017	21.177	191.437	459.25	316.868	412.004	-1.53356	6.88665	0.000562217	0.0114171
hsa-miR-144-3p	809.503	905.591	4961.91	3137.18	33.5267	382.503	339.573	2153.87	25.2632	1057.86	29.6585	0.30112	402.02	876.435	1492.77	518.601	-1.53099	8.1901	0.0659849	0.221908
hsa-miR-451a	34197.9	38287.8	141088	40695.2	2026.35	13066.8	5929.67	41636.3	4029.38	24182.7	1646.06	480.698	14568.2	35211	20761.1	11425.5	-1.49674	12.7856	0.0304999	0.131364
hsa-miR-106a-5p	42.8196	33.6753	188.429	56.1964	21.1805	21.9438	22.478	89.6587	4.26533	17.7381	29.1251	0.89929	26.4628	50.2733	26.3079	15.4056	-1.48025	3.51498	0.00475154	0.0416609
hsa-miR-320b	858.929	873.477	709.777	3587.27	2006.26	1180.42	538.145	1931.71	1176.51	499.751	502.452	294.13	483.176	549.898	474.853	624.86	-1.34358	8.18622	0.000779347	0.0125942
hsa-miR-10a-3p	360.12	369.904	272.415	195.508	345.515	443.149	465.449	253.597	16.5055	52.5143	149.238	42.1419	107.548	296.896	360.969	47.0868	-1.33421	5.90869	0.00523538	0.0433607
hsa-miR-299-3p	43.6588	42.898	40.8547	51.668	22.3739	39.0695	40.5801	59.1383	6.02864	13.4477	16.9219	9.62235	15.4817	16.8287	28.3798	28.8975	-1.32923	3.07606	9.16184e-05	0.00321319
hsa-miR-486-5p	5304.92	5139.6	23563.8	12375.7	467.89	1665.06	2030.69	9192.24	5677.7	2285.83	410.359	287.264	2581.01	7030.93	5498.96	1287.49	-1.25334	10.5574	0.0798859	0.254701
hsa-miR-320e	22.0721	9.12747	21.901	65.1392	43.047	27.5838	16.0591	28.5974	20.2101	12.7993	14.5275	10.3363	9.07701	12.9964	11.5937	13.9519	-1.16166	2.76392	0.00504087	0.0433607
hsa-miR-185-5p	3796.48	2773.68	7032.24	10057.1	3046.74	3234.61	2433.17	5977.2	2618.68	1746.81	2612.59	1372.71	1900.88	2967.31	2219.41	2197.8	-1.12081	9.93165	0.0008123	0.0125942
hsa-miR-23a-5p	19.0926	23.1857	18.0782	127.746	64.0651	40.2351	26.7362	62.946	52.7792	17.0012	13.6019	32.2606	7.22032	29.1952	6.36188	17.7531	-1.11795	3.84114	0.0213925	0.108678
hsa-miR-320d	117.97	111.837	80.1605	321.538	229.417	187.157	85.4629	270.818	206.002	49.7317	70.1163	83.751	62.8708	74.2428	58.985	47.9181	-1.1051	5.19179	0.00686113	0.0502808
hsa-miR-320a-3p	12538.7	11822.3	8828.64	40772.7	23309	17078.6	8644.63	27628.2	17276.1	7918.12	7827.91	8890.56	7208.83	7653.05	6669.81	7784.19	-1.08045	11.8826	0.00211842	0.0241894
hsa-miR-106b-5p	557.611	488.763	1321.71	832.027	483.823	509.876	430.295	803.77	132.926	396.529	390.441	113.599	346.452	482.711	343.227	362.843	-1.07896	7.36132	0.00150401	0.0184617
hsa-miR-3609	5.48484	11.9909	17.3883	16.1054	39.149	28.618	22.4118	14.282	4.29869	6.29394	7.19626	5.98029	10.9536	17.8897	7.38584	13.2868	-1.07688	2.29564	0.00465795	0.0415828
hsa-miR-101-3p	16613.8	22037	22159.4	19571.8	32524	21864.4	25208.8	21439.3	5954.01	12975.1	11948.9	9810.11	11689	13680.3	13455.4	8063.23	-1.0507	12.1053	0.000225671	0.00583182
hsa-miR-338-5p	192.427	425.143	208.289	229.472	271.505	277.887	455.814	228.81	43.6444	217.717	157.307	74.8674	163.211	193.139	157.921	110.772	-1.031	5.86512	0.00531132	0.0433607
hsa-miR-363-3p	861.817	947.786	3448.95	2186.45	376.578	416.943	527.467	1742.93	328.986	740.878	520.177	122.186	819.655	1184.44	921.209	555.783	-1.01676	8.14633	0.0219088	0.109768
hsa-miR-151b	47.9544	46.5035	26.4389	73.3721	44.4585	40.2298	51.2421	42.8958	25.3864	18.4342	25.8241	10.1793	23.6989	29.1707	31.5627	22.4516	-1.01262	3.49016	0.000786676	0.0125942
hsa-miR-1287-5p	106.55	104.352	69.4007	266.102	127.149	145.827	144.132	155.417	143.748	46.9014	78.2568	23.0573	30.0139	73.5254	95.783	71.3085	-0.99508	4.79575	0.0123403	0.0757386
hsa-miR-15a-5p	125.152	164.068	480.341	128.542	79.1602	127.52	113.207	155.402	24.3886	83.3845	89.5257	53.9687	102.129	148.853	91.5974	97.7076	-0.985235	5.57517	0.0113738	0.0725263
hsa-miR-885-5p	6.22772	35.1338	21.0377	13.0229	7.56057	12.6807	19.2043	16.2058	19.4699	9.29148	2.27955	6.66468	13.7425	8.41346	4.24076	1.37951	-0.970839	1.91019	0.0633492	0.214514
hsa-miR-338-3p	79.3829	116.63	87.9949	90.8722	87.6496	70.1065	145.14	66.7188	45.493	75.1123	54.0659	13.8144	49.2295	61.3604	45.2805	35.5629	-0.965833	4.34434	0.0062292	0.0485482
hsa-miR-4497	101.629	55.1831	31.0348	39.0853	63.0787	93.0414	145.159	299.539	103.454	58.4781	37.0012	44.8352	19.0686	35.8688	87.3386	48.0084	-0.935779	4.46977	0.0275808	0.123729
hsa-miR-29b-2-5p	54.4151	30.0374	41.1008	78.755	50.6145	44.8193	52.317	54.3473	55.3387	24.1784	37.1979	2.72467	26.4299	37.6513	22.127	9.89309	-0.925694	3.44453	0.0172171	0.0943735
hsa-miR-10a-5p	21913.9	33436	20037.3	10847.7	26391.5	26295.3	38027.7	16067.5	2601.9	5638.39	9793.54	11029.7	9640.35	23700.3	36356.7	3924.86	-0.910482	12.1631	0.0383381	0.156867
hsa-miR-143-5p	4519.61	6005.97	1817.14	6201.25	7914.29	7278.45	4245.97	3307.5	9656.86	1024.36	4410.62	887.217	1615.48	2407.24	1384.54	755.645	-0.899023	9.90166	0.0372616	0.155046
hsa-miR-375-3p	740.968	542.095	444.062	1105.6	830.415	1261.72	433.502	556.795	681.055	379.993	211.182	619.341	446.744	340.761	393.772	161.054	-0.871409	7.13393	0.0256905	0.119001
hsa-miR-19b-3p	614.882	612.978	841.542	1088.63	756.424	584.505	595.763	948.7	513.787	644.1	432.325	58.1272	416.641	406.675	483.249	403.871	-0.847833	7.50833	0.00929796	0.0634069
hsa-miR-1290	6.17831	32.2062	44.4002	65.0802	35.7614	31.0194	21.3876	19.0408	25.4495	19.2637	12.0055	27.3786	9.97538	19.9361	6.35821	20.182	-0.845056	4.52604	0.0536447	0.200291
hsa-miR-15b-5p	286.182	434.762	1714.33	308.763	174.199	290.597	351.283	347.986	96.1601	297.351	210.438	145.699	337.358	504.305	284.27	303.143	-0.841534	6.9645	0.0423516	0.166357
hsa-miR-92a-1-5p	68.5756	68.9562	56.4609	190.603	147.914	91.8898	64.098	116.328	55.1239	80.0269	47.5283	16.8934	55.6048	71.308	51.6006	72.9577	-0.84077	5.00505	0.0167672	0.0935533
hsa-miR-12136	29.148	43.7046	34.9423	96.5433	70.2639	39.1148	26.7423	107.807	122.288	30.6274	16.8078	4.56544	9.03898	23.6458	18.9827	24.724	-0.840186	3.69163	0.0848788	0.268874
hsa-miR-221-3p	24332.4	18212.6	24956.2	14586.9	27870.9	28287.4	25726.6	27834.1	11636.9	10752.4	15671.3	6111.73	11006.1	19290.7	13702.8	19491.4	-0.833139	12.525	0.0064839	0.0496948
hsa-miR-7976	19.3753	11.7183	17.1721	19.293	11.2155	9.27389	14.9605	27.692	4.29803	9.98501	4.72514	4.05836	11.875	21.0633	10.5245	7.68994	-0.832724	2.19931	0.0279766	0.123752
hsa-miR-139-3p	163.078	217.622	84.5553	414.711	372.449	257.195	131.366	267.925	191.748	124.007	153.277	108.261	85.6471	121.727	151.604	144.2	-0.822829	5.63813	0.0141001	0.081449
hsa-miR-10395-3p	27.7255	63.3408	36.9343	53.1491	61.6409	48.2489	37.3978	79.1741	35.9185	20.5427	27.3939	14.5099	23.6752	46.153	22.1309	40.4303	-0.812843	3.54626	0.0092975	0.0634069
hsa-miR-511-3p	32.1171	29.543	34.5668	49.3683	49.2911	41.3389	41.6381	38.1316	34.2182	14.8221	26.6504	7.06307	20.0364	31.5188	14.7676	31.9022	-0.811779	3.35015	0.0135145	0.0799474
hsa-miR-20a-5p	2144.84	2853.57	5773.49	1067.48	1769.6	2278.1	2342.39	2502.8	81.2753	1893.19	2081.11	526.896	1897.29	2527.04	1329.76	1780.79	-0.774641	9.45182	0.0869097	0.270003
hsa-miR-17-5p	1571.43	1573.19	2958.24	1443.54	1235.28	1294.1	1218.19	1946.96	351.724	1253.62	1202.69	527.588	1188.89	1309.08	851.768	1075.29	-0.77039	8.81241	0.0175987	0.0949556
hsa-miR-26b-3p	55.013	104.984	79.1214	47.6368	48.2467	75.7775	78.9973	75.3237	41.1241	42.7734	45.9928	23.7732	33.7029	52.1582	45.2692	44.9757	-0.757648	4.0248	0.00538696	0.0433607
hsa-miR-17-3p	42.2181	19.6323	22.1939	99.8913	48.093	20.7761	24.5982	55.319	52.7249	50.3544	19.2838	3.95635	16.3643	15.1821	21.0723	20.0791	-0.75387	3.47706	0.0869273	0.270003
hsa-miR-149-5p	2339.74	1211.45	1127.27	2089.15	2697.26	1864.73	2048.78	2295.92	1456.4	1083.75	1201.01	712.403	1399.49	1093.7	1502.39	896.087	-0.746699	8.65821	0.0140291	0.081449
hsa-miR-3196	22.6454	4.91465	4.93913	5.25364	5.07592	19.3588	15.9718	1.87053	15.0935	4.16872	9.79981	0.954606	0	1.371	9.44715	7.80643	-0.745071	1.6437	0.188283	0.429985
hsa-miR-181a-5p	13275.6	9000.27	8665.58	17599.2	14599.9	12391.6	8316.85	16739.8	7525.11	9269.47	11693.3	3558.64	6103.85	7584.94	6634.01	7673.38	-0.744467	11.703	0.0145943	0.0833231
hsa-miR-130a-3p	294.959	270.82	323.221	264.953	313.4	361.633	283.994	150.611	172.411	178.971	216.237	104.469	191.469	178.46	157.937	155.778	-0.738719	6.12976	0.00622061	0.0485482
hsa-miR-550a-5p	12.7558	21.0732	21.2613	23.9648	10.015	16.1095	16.0305	24.8099	13.1489	12.1357	8.81139	6.56931	7.2525	9.91003	16.8134	13.2187	-0.721789	2.44103	0.0427142	0.16645
hsa-miR-29c-3p	299.906	292.496	402.351	320.424	377.558	297.426	385.403	306.048	367.755	203.189	245.251	101.336	187.794	212.157	167.421	141.752	-0.721102	6.45093	0.0185058	0.0987646
hsa-miR-2110	170.316	164.477	118.51	374.737	193.748	135.567	102.542	287.022	193.548	94.726	110.469	125.043	118.516	129.459	94.7759	73.5105	-0.720829	5.50582	0.0333771	0.14007
hsa-miR-25-5p	68.5579	79.4735	50.1573	216.841	143.037	112.529	66.2354	128.726	90.2087	90.6996	62.883	26.7778	71.1155	66.6176	46.3521	75.2269	-0.711806	5.23437	0.0584073	0.201557
hsa-miR-125b-5p	51100.4	46312.1	46308.3	53651.5	51119.6	58766.8	67061.9	46870.7	21062.9	31774	34536.6	15885.6	41913.9	45771.8	40913.6	28287.1	-0.695163	13.4311	0.0206534	0.107881
hsa-miR-9985	296.889	711.172	984.026	261.719	475.163	780.73	922.376	425.215	132.043	282.943	234.597	67.9831	428.515	497.957	493.763	868.789	-0.691709	8.08509	0.185677	0.429985
hsa-miR-194-5p	276.969	376.872	659.896	245.627	186.489	257.264	323.5	344.194	85.6645	288.225	245.244	43.9662	257.128	314.212	224.254	199.206	-0.685865	6.52124	0.0541879	0.200291
hsa-miR-1306-3p	17.1509	11.8219	13.2804	27.9113	31.8228	8.14006	8.58644	20.0277	20.2598	14.3459	10.4561	4.0276	7.25184	9.90744	15.7684	6.86204	-0.67228	2.35982	0.0748886	0.245135
hsa-miR-24-2-5p	958.545	1089.2	688.193	1348.91	1056.29	1369.78	1058.03	1450.22	722.047	1028.38	722.694	110.481	642.733	783.559	892.797	788.446	-0.664508	8.50212	0.0586516	0.201557
hsa-miR-193a-5p	1640.13	845.41	733.433	4190.37	2167.98	1850.93	1217.13	1989.86	1501.92	1287.76	1704.47	963.212	1034.77	991.036	817.037	939.516	-0.664157	8.77079	0.0481309	0.183196
hsa-miR-181c-5p	44.3028	40.1573	43.2031	84.1776	66.5512	36.8157	39.5308	60.0745	40.292	39.2769	57.4827	5.79706	26.4082	37.5607	29.4917	26.2773	-0.661812	4.12469	0.131664	0.355202
hsa-miR-491-5p	40.8299	22.7887	26.2337	61.856	32.1444	41.3218	24.5913	42.9128	93.4068	9.76046	27.4564	8.30561	6.30521	15.9685	7.41414	18.5248	-0.651186	3.07125	0.17042	0.422607
hsa-miR-103a-3p	11710.4	12903.1	16644.4	12661.2	14630.8	16406.8	12795.5	18022.2	5799.11	8624.75	12528.1	8990.33	7350.15	12821	7534.19	10092.2	-0.65078	11.7463	0.0149154	0.0841775
hsa-miR-497-5p	652.196	552.318	644.723	735.702	570.141	652.197	671.538	679.811	463.004	489.201	396.008	223.311	354.628	519.378	462.194	385.256	-0.648154	7.15135	0.0191192	0.100941
hsa-miR-29a-3p	16672.6	21367.2	17582.8	14752.6	18273.4	18273.9	22905.9	17728.5	8849.27	15831.5	13207.1	3334.37	12378.2	13769.1	12772.1	14132.8	-0.646309	12.2623	0.02147	0.108678
hsa-miR-16-5p	1906.4	2569.24	6434.5	1310.94	1316.79	2240.21	2290.07	2067.07	267.69	1684.88	1864.87	1261.92	1904.57	2350.78	1889.85	1758.27	-0.632785	9.41608	0.0886394	0.270003
hsa-miR-93-5p	1940.82	1748.11	4163.69	2337.2	1685.66	1497.35	1323.9	2693.51	700.077	1590.09	1680.18	1039.54	1374.84	2190.75	1108.67	1540.43	-0.631376	9.21381	0.0388199	0.157525
hsa-miR-143-3p	401963	566949	152349	402984	829224	563782	416044	230070	233759	199392	591996	373399	265257	279151	250340	124231	-0.620654	16.5334	0.0778338	0.251491
hsa-miR-548d-5p	6.31522	1.05283	32.7191	10.011	3.85397	9.20318	6.43484	5.6971	7.00995	6.40672	7.28172	3.50644	5.45286	8.50541	6.32002	4.57628	-0.620257	1.77756	0.261486	0.509483
hsa-miR-107	585.528	577.437	1358.26	736.427	555.373	638.447	597.894	727.48	300.999	702.548	482.333	263.971	514.208	635.834	372.729	489.951	-0.617766	7.54195	0.0331958	0.14007
hsa-miR-23a-3p	18495.3	20984	21416.3	14751	31849.1	31307.2	27594.9	18974.6	15538.6	11712.1	17950.7	14549.2	12883.3	17107.7	17495.2	13703.2	-0.616131	12.5922	0.022835	0.113252
hsa-miR-181d-5p	324.251	412.381	210.643	499.306	455.241	272.193	275.477	425.249	309.881	225.274	323.547	129.075	248.897	250.462	188.48	204.602	-0.612346	6.94158	0.12422	0.344587
hsa-miR-24-3p	37949.4	43973.7	38566.4	31881	36614.7	58483.2	46093.7	47163.4	19921.6	36378.2	38898	8999.87	28217.3	30036.5	30367.3	30468.7	-0.609705	13.5708	0.0328211	0.14007
hsa-let-7b-5p	91000	105028	75965.7	138883	155015	119142	97716.7	129747	90871.2	71064.7	76658.4	56924.5	77570.8	75696.4	83510.8	66549.4	-0.607638	14.7386	0.0234683	0.11523
hsa-miR-4324	9.83662	21.173	31.1587	14.5503	20.9598	14.9777	28.7795	10.4593	4.28267	11.3572	7.97084	0.310335	24.7344	20.0981	13.684	16.3597	-0.60558	2.20965	0.178113	0.429985
hsa-miR-1275	52.0548	116.964	64.9029	175.913	115.95	80.4299	43.8279	147.818	199.996	82.8028	43.4474	30.4951	40.9733	47.374	38.9893	43.287	-0.596803	4.61132	0.12929	0.352675
hsa-miR-145-3p	6016.65	9911.41	2468.16	4688.91	9080.42	8226.92	8187.61	3562.06	2698.22	3391.05	8242.04	4649.81	5488.51	4341.25	3663.93	2009.26	-0.596438	10.4692	0.0867618	0.270003
hsa-miR-130b-3p	28.6024	38.285	36.132	40.9451	21.0846	20.7383	17.1239	33.376	12.1831	19.217	22.6072	11.4708	21.8866	29.2499	25.2521	16.2081	-0.568372	3.37737	0.123386	0.34422
hsa-miR-28-5p	1374.62	1203.02	808.056	1186.28	1463.4	1329.63	1517.08	970.595	387.62	966.204	1385.93	403.141	939.98	808.019	1013.88	768.222	-0.562442	8.33241	0.0563024	0.200291
hsa-miR-181b-5p	2937.47	2409.74	2154.95	3384.14	3134.18	2725.88	2108.59	3519.21	1119.32	2029.29	2935.35	935.938	2290.23	1992.93	1590.87	2354.49	-0.553308	9.66443	0.073511	0.242241
hsa-miR-676-3p	5.50864	23.3407	13.1228	12.2529	9.98406	18.3404	29.8026	9.51031	0.778878	8.47204	7.17652	16.2761	19.2404	15.4501	10.5317	4.50155	-0.532883	1.93069	0.220177	0.467996
hsa-miR-376c-3p	63.8884	23.0829	30.5614	54.755	45.6671	49.362	42.7149	43.8537	43.8312	16.2025	45.2932	3.95043	19.0946	29.0672	49.4386	39.6159	-0.531859	3.56731	0.232687	0.474063
hsa-miR-1292-5p	14.2831	5.22963	9.14575	28.8026	13.616	10.3989	11.7665	21.957	16.7208	18.0933	8.82399	5.31033	5.41852	9.92761	5.29544	12.4442	-0.529108	2.45749	0.218325	0.467994
hsa-miR-205-3p	18.4315	12.6027	34.2694	37.0056	60.1633	23.0341	25.648	45.7913	55.4214	14.0998	20.9367	25.2896	18.2043	12.1015	13.7173	20.1049	-0.526961	3.2741	0.15776	0.403439
hsa-miR-744-5p	1738.86	1755.54	1521.27	4385.81	2608.54	2817.7	1754.14	3028.18	2273	1791.13	1445.35	2557.71	1241.7	1594.61	1082.36	1647.37	-0.524737	9.18695	0.0724408	0.240327
hsa-miR-125a-3p	58.684	43.8	20.2583	84.1082	89.8952	70.0087	33.1415	65.7931	50.7981	37.0138	49.2456	44.3645	33.7037	32.0781	41.0652	38.7259	-0.520792	4.12852	0.126212	0.346202
hsa-miR-582-5p	11.2887	24.2338	25.2864	9.86253	20.9642	17.2538	18.1594	26.7198	15.7771	6.95353	10.4215	12.8961	16.4331	12.9993	16.8301	12.3697	-0.519375	2.57211	0.118132	0.335276
hsa-miR-210-5p	36.4486	22.9392	28.392	57.9115	66.4134	36.7746	15.0036	57.2333	81.7842	19.1047	10.3256	41.5131	16.3558	20.5751	15.8265	20.0505	-0.517679	3.29413	0.20592	0.457496
hsa-miR-99a-3p	59.3296	54.4312	74.96	52.2764	97.3629	72.3462	80.0645	77.2318	47.2418	36.2304	54.8617	42.3852	60.1935	66.7407	49.4888	41.0121	-0.514651	4.00794	0.0778547	0.251491
hsa-miR-26b-5p	18284.8	34855.7	36552.2	8245.45	16331.3	29393.2	39473.3	15316.2	1471.99	18309.2	21177.9	7515.47	26245.4	24359.6	21557	19047.8	-0.506598	12.6578	0.218643	0.467994
hsa-miR-6761-5p	3.3982	4.65511	0.530336	16.4721	13.4017	8.04848	6.42536	8.58122	7.02291	3.43705	3.96238	7.49601	5.45989	6.92973	5.27216	5.39808	-0.498269	1.21299	0.323232	0.56473
hsa-miR-494-3p	302.807	281.669	436.204	123.824	151.957	486.712	419.543	267.907	13.0088	131.01	254.109	38.4191	108.425	406.267	272.671	528.497	-0.495231	6.22633	0.30654	0.553041
hsa-miR-628-5p	41.4549	69.4706	45.1231	32.2368	22.3857	65.3672	62.9586	35.2579	11.2709	34.2142	54.2181	3.3353	42.8817	61.5761	29.4925	28.6217	-0.487609	3.79117	0.251167	0.49752
hsa-miR-16-2-3p	339.857	732.659	2068.39	260.173	216.157	490.354	531.702	509.125	31.3863	572.654	275.728	105.561	711.206	772.307	569.574	632.724	-0.487382	7.70947	0.304643	0.553041
hsa-miR-6503-5p	15.7261	26.4358	17.1102	15.3803	8.77662	18.3515	11.7707	14.2923	3.40612	25.4543	16.2314	0.915015	7.25142	16.2045	10.5365	9.23817	-0.48674	2.27148	0.230555	0.472129
hsa-miR-6503-3p	53.6932	36.7639	30.6816	84.1895	62.8676	36.8131	48.0548	53.3925	39.3884	53.6622	29.7771	9.50141	38.2903	40.6126	28.4476	52.8533	-0.486568	3.80934	0.16084	0.405674
hsa-miR-186-5p	5379.53	4605	5306.9	5507.14	5467.57	3667.47	4387.96	5756.95	6848.77	3331.22	3697.41	1535.85	3110.72	3757.63	3511.25	2839.64	-0.485227	10.3498	0.0920458	0.273906
hsa-miR-361-5p	577.657	867.47	978.068	331.829	609.633	830.129	903.186	526.284	78.6434	465.551	770.452	231.282	617.251	713.987	529.582	616.384	-0.482498	7.55204	0.189327	0.430368
hsa-miR-125a-5p	24567.9	38154.1	28581.9	12732.7	19577.8	31136.1	37185.4	18353	6713.68	20028.3	22510.4	5656.5	27030.3	27816.3	20166.2	20865.8	-0.47983	12.6247	0.178268	0.429985
hsa-miR-1468-5p	20.0028	15.2848	11.4106	33.3042	22.2134	25.2322	21.357	18.1029	18.4045	8.38091	12.8513	29.4489	13.6567	12.9571	11.6012	13.911	-0.479722	2.36852	0.154211	0.396428
hsa-miR-203a-3p	110841	138985	170988	83487.9	203537	215005	156619	173296	40199.5	114468	97695.9	102639	128688	164051	99911	150829	-0.479546	15.3512	0.161113	0.405674
hsa-miR-152-3p	16360.4	13928.3	10858.7	17891.8	23267.1	24276.7	17371.4	20132.1	8221.72	8057.05	12822.4	29230.6	8926.47	12661.5	11731.9	11732.5	-0.478935	12.0556	0.113547	0.324136
hsa-miR-181a-2-3p	456.657	498.857	599.646	478.303	525.705	601.664	665.118	714.151	246.73	366.428	312.874	659.436	492.344	464.949	376.93	341.809	-0.476904	7.14016	0.112425	0.322812
hsa-miR-376a-3p	17.868	11.8832	13.3159	23.1798	23.3722	24.0582	18.1555	12.3724	22.8726	10.6016	16.996	5.26056	3.57622	10.6475	14.7365	21.0986	-0.46789	2.41934	0.224602	0.47128
hsa-miR-339-3p	518.976	336.245	294.283	1175.15	713.156	520.181	465.512	681.726	1092.62	342.145	486.402	225.152	367.392	271.761	321.142	298.352	-0.467875	7.34427	0.212253	0.467338
hsa-miR-203a-5p	25.6163	32.8089	28.3615	61.8177	50.5087	31.0573	29.9214	52.4601	80.0111	27.0489	12.7583	13.2633	22.7606	28.3161	20.0295	24.7468	-0.45274	4.03487	0.29224	0.53541
hsa-miR-664a-5p	140.958	97.7077	80.1147	210.392	217.065	234.141	127.075	189.745	246.155	83.9896	124.21	157.23	87.4819	82.5958	105.299	69.6223	-0.444134	5.25858	0.185197	0.429985
hsa-miR-222-3p	10776.2	9650.93	13442.6	5992.26	11198	14475.5	14220.8	10327.8	3372.1	8157.73	7694.84	3328.86	8358.52	11420.8	8654.41	15575	-0.436557	11.6428	0.178382	0.429985
hsa-miR-188-5p	9.32123	12.988	6.74841	14.8419	5.04875	3.53728	6.42829	8.5784	7.0087	10.1701	9.78994	0	5.45219	6.10452	5.27645	6.18296	-0.433629	1.86523	0.298849	0.545484
hsa-miR-500b-3p	11.5119	7.77394	10.6385	14.7879	8.67694	10.3286	2.18555	8.57264	10.5664	6.3662	6.4199	5.42132	5.44284	8.46153	9.45911	3.75703	-0.432683	1.76104	0.285662	0.527294
hsa-miR-487a-5p	17.8974	14.8313	13.2454	12.2264	10.0039	21.7699	14.9625	29.6042	6.92855	8.42122	13.7191	3.38324	9.08086	18.5135	21.0128	19.5334	-0.430542	2.31812	0.310913	0.555121
hsa-miR-29b-1-5p	7.05469	21.3165	6.84398	8.42583	8.67902	10.3303	8.55401	6.6552	4.32046	5.6268	7.25574	2.83799	9.14293	9.26603	5.28085	10.9946	-0.427971	1.8859	0.251579	0.49752
hsa-miR-3928-3p	15.5974	15.5235	15.5843	56.7179	27.1247	20.7083	10.7264	28.6122	34.293	7.62983	13.6364	36.2911	9.97438	10.5861	17.9031	13.0829	-0.422992	2.69211	0.316145	0.560387
hsa-miR-200a-3p	5517.58	6846.58	5847.01	6376	8884.28	7998.46	6532.82	9191.29	2157.3	10856.4	4683.82	2866.34	7607.34	4285.26	5169.49	5054.57	-0.422282	11.2571	0.252306	0.49752
hsa-miR-653-5p	11.968	15.5602	31.7549	12.1635	16.1634	20.712	69.1995	19.0511	10.4268	12.698	25.0883	17.8139	10.8892	47.2814	9.5101	13.0779	-0.416714	2.79724	0.348113	0.585497
hsa-miR-27a-3p	37968.7	63881.3	56474.1	18415.4	37732.7	64207	66985	43374.4	6254.18	44841.8	41358	6988.77	50903.4	45077.8	48720.5	47525	-0.41557	14.2121	0.27613	0.521462
hsa-miR-29b-3p	626.418	789.067	689.508	513.731	588.63	575.287	797.492	422.353	458.598	567.644	645.376	183.829	604.496	517.017	416.941	366.598	-0.410552	7.61479	0.147296	0.380643
hsa-miR-660-5p	316.353	366.791	519.763	217.85	482.377	329.577	380.079	371.842	158.327	278.053	322.666	77.2374	298.129	449.05	350.581	312.446	-0.408904	6.76701	0.199156	0.445377
hsa-miR-6499-5p	32.3383	18.713	13.5418	26.9827	22.2544	29.8149	21.3684	25.7439	18.3716	6.90654	25.0949	18.457	29.2465	10.5849	12.6584	23.3303	-0.406383	2.79003	0.376394	0.608356
hsa-miR-590-3p	17.0118	41.2511	54.1665	9.04604	23.5181	24.1546	46.9124	13.3142	0	19.9119	30.7566	1.50556	31.0481	31.545	16.8649	40.6013	-0.402647	3.50748	0.40801	0.631965
hsa-miR-199b-3p	42860.7	70183	54940.9	25265.2	51159.1	58415.5	79886.2	42344.7	18333.1	33582.2	42199.2	27867.1	39860.7	62485.1	53631	45404.7	-0.39448	13.6477	0.194932	0.441066
hsa-miR-134-5p	787.437	478.746	356.524	2099.67	1000.71	910.552	619.262	1156.55	1618.56	369.848	632.32	809.414	273.434	601.945	630.669	704.68	-0.394114	7.76593	0.328889	0.565987
hsa-miR-199a-3p	85828.1	140549	110000	50570	102379	116971	160031	84786.6	36686.4	67279.2	84528.3	55932.8	79819	125103	107437	90891.5	-0.394071	14.6494	0.199558	0.445377
hsa-miR-377-3p	17.8867	17.9232	21.1836	23.986	14.8697	10.4171	21.3369	11.418	9.57593	16.4706	14.5277	3.37801	12.7527	13.7804	18.925	16.3322	-0.392779	2.51678	0.307935	0.553041
hsa-miR-296-5p	24.305	40.6694	27.7747	14.4938	22.2669	12.732	34.134	26.6968	18.3642	16.3236	28.3549	8.33965	18.2224	21.4702	16.8576	23.3121	-0.391477	2.78135	0.223472	0.470922
hsa-miR-7704	219.733	175.564	84.5551	444.808	236.939	203.28	188.997	352.81	375.69	175.363	164.499	282.425	79.2448	118.581	186.357	77.3347	-0.387453	5.96492	0.329679	0.565987
hsa-miR-126-5p	833.938	1425.81	1688.77	414.234	812.041	1353.7	1375.08	834.25	67.2685	872.031	1210.02	235.535	997.428	1040.97	1168.63	1086.99	-0.387375	8.34641	0.393888	0.619731
hsa-miR-195-5p	1744.7	2052.64	2104.92	790.173	1057.64	2283.74	2813.13	1136.49	130.283	1684.99	1575.31	798.014	1876.35	1821.49	1620.32	1185.29	-0.386975	8.73881	0.316	0.560387
hsa-miR-205-5p	74360.4	67089.4	88118.6	66047.6	90100.9	80224.7	91044	96416.8	50717.9	75107	67773	31472.2	72271.9	74318.5	56570.6	73943	-0.379786	14.6044	0.184254	0.429985
hsa-miR-576-3p	108.751	44.917	79.8933	237.619	172.613	121.724	67.3079	140.164	278.756	67.5977	83.029	74.38	60.1205	61.1388	60.0435	65.7805	-0.378545	5.13152	0.36969	0.60422
hsa-miR-342-5p	123.8	114.628	65.1264	174.961	182.504	138.938	116.39	152.559	92.7437	113.392	134.78	23.0302	101.19	102.613	132.639	124.093	-0.378333	5.45342	0.283143	0.526571
hsa-miR-27a-5p	822.504	769.715	350.135	1337.41	1627.34	1236.59	938.457	966.793	1085.34	930.573	507.232	809.35	574.334	856.324	728.58	705.424	-0.377374	9.07479	0.379194	0.608356
hsa-miR-151a-5p	262.762	259.681	220.835	250.352	255.425	200.988	307.452	177.32	217.076	169.636	204.887	213.79	149.486	160.775	205.301	173.612	-0.371675	6.06762	0.168692	0.420446
hsa-miR-199b-5p	19826.2	27651.3	30436.2	11984.7	24876.2	22791	36850.1	21200.9	23343	13751.3	12110.8	24211.8	13342.8	23792.8	22430.9	18270.2	-0.371029	12.4816	0.214308	0.467668
hsa-miR-629-5p	536.129	364.769	322.139	1424.04	1028.9	436.408	322.476	838.101	977.807	424.867	287.01	767.147	468.598	346.068	390.63	427.861	-0.367071	7.70225	0.39061	0.616687
hsa-miR-99b-3p	680.162	598.115	356.283	640.144	762.501	664.81	474.055	729.401	291.367	389.923	500.085	819.653	365.556	539.24	457.996	455.81	-0.361172	7.37591	0.22303	0.470922
hsa-miR-26a-5p	191309	329367	268271	97777.6	229516	277390	364569	179181	24496.3	219656	216341	49213.8	269046	252832	253271	223471	-0.361156	15.9561	0.35627	0.594995
hsa-miR-141-3p	864.055	978.767	929.651	722.464	900.825	1265.28	1032.4	1159.41	172.293	1284.48	1059.97	129.576	938.171	781.997	921.229	845.812	-0.356435	8.61892	0.429338	0.6482
hsa-miR-452-5p	1809.86	831.169	694.897	3974.64	2119.86	1968.03	1115.71	1779.14	2622.33	1324.76	2336.9	1409.88	995.539	1059.17	731.769	722.359	-0.351988	8.95294	0.339842	0.581316
hsa-miR-585-3p	99.7282	64.3579	56.0255	61.5851	40.8616	80.337	66.1981	57.1942	56.8977	32.6302	96.2447	47.3483	24.5488	63.636	48.4403	43.3425	-0.351631	3.97669	0.270491	0.516038
hsa-let-7c-5p	28811.2	30168	24980.3	32670.6	41398.6	39862.6	41449.5	27411.7	25850.4	18212.8	19854.2	26323.7	30178.4	30434.8	38268.9	20319.1	-0.348961	12.9285	0.218844	0.467994
hsa-miR-140-3p	7629.69	5986.06	5519.47	9824.95	10703	6537.98	6016.1	7225.25	10410	3705.44	8771.02	7914.51	3858.29	4857.42	3946.1	3233.39	-0.348243	10.8114	0.263922	0.512197
hsa-miR-145-5p	13917	14710	4913.9	15085.5	28311.1	14374.5	11010.5	7773.46	28022.2	4093.95	14936.6	20426	4983.32	6600.59	5349.56	2649.57	-0.33865	11.5054	0.445678	0.661112
hsa-miR-193b-5p	89.3477	62.4132	52.3552	250.733	187.391	122.878	75.8449	164.012	312.929	79.7488	44.2044	132.597	56.4654	75.7235	56.8896	42.451	-0.329736	5.31463	0.480298	0.691573
hsa-miR-30b-3p	62.1412	82.3234	37.3436	169.041	97.4641	71.2442	56.624	129.701	172.725	71.2837	61.2472	75.7736	45.5343	51.9751	43.1994	41.7184	-0.329673	4.54477	0.34939	0.585497
hsa-miR-30b-5p	1801.89	2788.95	2901.44	1596.01	2596.17	1859.01	2417.1	2108.07	2643.24	2205.48	2062.48	1256.95	1766.88	1570.85	1642.45	1260.43	-0.326165	9.2339	0.279926	0.524595
hsa-miR-505-5p	18.5095	28.0429	43.6134	12.9476	10.047	19.5654	37.3131	20.0092	3.39126	26.5254	26.7166	1.50774	31.0743	21.4706	18.9555	21.735	-0.314133	2.81606	0.467996	0.681857
hsa-miR-30e-5p	3908.92	4622.34	4940.6	4316.92	4767.93	4441.32	4399.7	4446.89	1552.53	5892.76	3608.67	788.028	4564.04	3690.22	4849.39	3910.35	-0.312858	10.5053	0.324346	0.56473
hsa-miR-377-5p	32.2541	19.0263	21.8478	45.652	12.5148	28.7136	28.8293	34.3354	74.8673	16.2707	20.12	1.50494	7.21974	23.7411	17.9172	19.3186	-0.311814	2.91525	0.527276	0.739692
hsa-miR-181c-3p	50.1029	39.996	22.2835	73.3471	72.6411	32.2313	32.0662	65.8096	87.7647	31.264	46.0063	43.7601	26.3921	32.0863	32.6558	16.8758	-0.301555	3.90313	0.444531	0.661112
hsa-miR-200b-5p	206.067	232.026	210.34	235.661	285.036	330.643	305.332	336.584	67.274	327.496	170.11	259.397	323.719	192.951	223.206	183.66	-0.293524	6.45867	0.388934	0.616022
hsa-miR-708-5p	2035.48	1125.84	1454.46	1408.1	1519.03	1987.53	1681.52	2021.33	1327.69	1980.28	1451.06	867.637	1648.39	1551.8	727.556	1298.5	-0.286386	8.89817	0.366129	0.602642
hsa-miR-125b-2-3p	1041.64	862.114	810.054	1012.18	1555.84	1071.3	1299.29	998.254	754.398	529.591	739.578	1393.61	908.056	978.104	1156	646.445	-0.28424	8.07438	0.326454	0.565987
hsa-miR-374b-5p	682.891	1080.82	1523.36	349.532	630.653	770.488	1238.4	541.532	33.1397	637.383	997.874	193.034	1025.73	1109.27	854.898	755.099	-0.281805	8.07784	0.530533	0.740033
hsa-miR-425-3p	252.757	171.901	178.202	236.492	316.983	179.179	151.641	308.943	224.087	178.931	206.506	187.84	196.93	175.358	146.367	165.071	-0.281629	5.98187	0.284198	0.526571
hsa-let-7d-5p	5996.53	10307.3	9294.34	4532.49	5988.41	9418.78	10969.8	6332.81	1743.31	7347.09	6954.44	1727.97	10286	7887.56	7632.08	8184.36	-0.279713	11.1406	0.431693	0.6482
hsa-miR-1247-5p	105.919	93.2955	67.1013	130.235	197.134	115.969	77.9706	88.6539	215.597	98.4125	61.1954	55.8126	77.4687	57.3039	41.1033	117.149	-0.277115	4.68907	0.459777	0.673883
hsa-miR-106b-3p	1376.63	1275.07	2851.41	2006	1916.28	1151.74	1085.82	2041.35	1517.63	1067.99	1044.44	2451.31	1259.96	1459.84	1264.48	1310.9	-0.26841	9.01423	0.366597	0.602642
hsa-miR-423-3p	11404	11796.3	10089.6	16592.3	17484.8	11491.4	10670.9	10907.5	5748.34	15859.4	10404.2	3166.84	12154.9	11186.3	9657.78	15260.9	-0.267516	11.8671	0.377637	0.608356
hsa-miR-193a-3p	66.4311	75.7327	88.0529	138.805	80.284	157.163	96.0926	68.6252	206.013	56.8988	36.9499	36.0314	49.1773	69.6336	67.3991	119.549	-0.265878	5.31814	0.568134	0.768467
hsa-miR-942-5p	23.6242	24.7837	37.5212	23.1011	8.81819	19.5572	14.9809	27.6619	13.9535	20.7	16.0818	4.59284	26.4863	25.3793	17.9053	23.3201	-0.263866	3.10039	0.430911	0.6482
hsa-miR-655-3p	28.6502	43.9941	53.9261	4.41071	8.83158	32.115	27.7587	14.2712	1.64158	17.7251	21.7568	7.06546	28.2907	26.8589	36.8018	37.4278	-0.260356	3.07391	0.614499	0.813258
hsa-miR-30a-5p	13756.6	13721	8222.38	13294.4	20425.2	14040.4	11358.5	12585.6	10696.9	11867.7	17087.8	12283.9	9368.67	12054.9	11093.9	5573.07	-0.254628	11.697	0.425265	0.6482
hsa-miR-331-5p	27.0942	51.7627	36.4305	16.0024	39.4599	34.4612	44.8167	30.4984	13.9123	37.8956	32.2775	12.0127	41.9901	34.5104	26.3328	34.1486	-0.246063	4.007	0.46765	0.681857
hsa-miR-190b-5p	5.48505	33.3028	27.302	7.52419	23.3985	28.6171	25.5984	7.59176	22.8151	13.4594	8.75087	13.4318	23.7539	16.8412	15.7993	15.4712	-0.243832	2.87805	0.51872	0.733982
hsa-miR-423-5p	2827.79	3114.58	2808.24	7008.79	5605.64	2659.35	2294.38	5441.37	6178.33	2907.65	2334.17	4521.86	2610.18	2859.89	2716.37	2717.15	-0.242671	10.0242	0.430771	0.6482
hsa-miR-30d-5p	21792.2	34187.4	22626.5	23000.6	35926	27055.4	25097.8	28356.6	12347.5	40113.2	26296.5	19569.8	23415.4	22389.5	22658.3	18205	-0.237095	12.9096	0.395063	0.619731
hsa-miR-500a-3p	574.881	442.267	416.01	641.722	943.71	463.931	438.823	573.975	765.057	334.259	468.607	577.239	376.499	497.846	392.731	417.019	-0.232436	7.2454	0.396635	0.620215
hsa-miR-100-5p	47649.6	57659.1	39969.5	51358.2	69352.2	64183	77635.6	45870.5	57941.2	47147.6	34128.4	53941.1	46566.3	56511.5	61501	28677	-0.23152	13.6727	0.47297	0.685039
hsa-miR-92a-3p	13798	25409	38557.9	11315.3	18646.1	17094.7	20493.1	14831.9	2909.97	22730.8	13557.1	9434.2	26514.3	23177	15750.6	22675.3	-0.227814	12.5728	0.541677	0.742914
hsa-miR-296-3p	37.045	47.3514	18.1633	175.579	75.2194	35.6936	34.211	77.2422	114.002	29.033	49.1597	61.0217	40.989	46.6547	54.7516	37.0943	-0.218731	4.09564	0.60388	0.803537
hsa-miR-421	69.318	113.203	106.903	56.8616	82.7308	133.1	112.084	67.6731	11.2556	72.6677	92.7922	41.605	105.797	115.809	68.4504	127.345	-0.217264	4.88617	0.538362	0.740436
hsa-miR-374a-5p	621.991	964.255	1893.2	316.396	554.189	895.624	1401.74	594.927	25.2659	980.511	863.069	74.7623	1218.12	1034.1	1155.99	894.668	-0.213239	8.33679	0.664221	0.85599
hsa-let-7a-5p	110152	214188	168029	73546.7	147084	205974	226805	119278	27356.5	145059	135225	94017.4	201226	165800	165262	157983	-0.21232	15.4637	0.554234	0.754779
hsa-miR-221-5p	571.271	477.803	610.417	233.208	895.662	771.543	695.013	523.432	300.115	337.094	412.9	846.701	424.824	555.304	605.377	646.629	-0.210609	7.63703	0.535055	0.740033
hsa-miR-25-3p	5645.75	7120.29	11578.5	5646.47	6495.5	5820.36	6880.86	6173.59	2436.5	5512.37	4716.06	9967.06	7074.86	7212.77	5893.85	5086.32	-0.20872	11.0572	0.476394	0.687969
hsa-miR-22-3p	20040.4	11918.5	13297.9	43112.2	17694.7	19012.2	12185.9	22563.4	25335.9	20118.2	21350.5	2767.06	13936.3	14958.4	18855.4	21087.5	-0.207601	12.7123	0.548357	0.749981
hsa-miR-1285-5p	17.4232	10.7811	16.4001	8.40631	8.69792	6.95404	5.37742	8.56831	15.8691	4.09752	8.85559	11.1773	10.0348	3.67459	10.5215	6.90263	-0.203218	2.11278	0.599462	0.802005
hsa-miR-4488	40.0279	62.6885	24.3156	22.946	51.7865	52.788	28.8637	72.5057	80.7331	73.843	35.45	33.1497	17.2538	15.8942	32.6545	20.7771	-0.197572	4.54033	0.696216	0.876043
hsa-miR-191-5p	16597.4	17927	20660	18370.9	16291.7	17173.9	17535.8	20417.2	11003.2	22282.3	16260.1	10474	17017	19008	14409.3	18023	-0.174272	12.3037	0.487125	0.699352
hsa-miR-486-3p	35.6532	66.6549	136.03	71.7696	12.5569	12.7682	20.3411	55.3021	173.92	32.6613	13.5366	10.7241	32.7794	38.2219	33.7148	30.1108	-0.173772	4.55128	0.81553	0.947965
hsa-miR-136-3p	175.392	150.128	175.657	124.684	155.528	196.322	224.173	162.079	91.818	126.825	152.431	100.18	108.449	165.454	289.454	176.797	-0.17194	5.62245	0.61934	0.815271
hsa-miR-23c	6.99908	11.1383	8.99037	7.58523	12.354	20.5416	17.0517	12.3922	10.4874	8.45861	7.99117	14.942	11.8551	12.2744	9.4878	10.8348	-0.156705	2.14806	0.681736	0.867183
hsa-miR-324-3p	269.873	200.505	216.764	382.213	440.3	220.515	195.41	279.358	979.184	172.399	172.507	149.423	130.308	155.336	93.7506	147.923	-0.141325	6.13024	0.719339	0.885201
hsa-miR-27b-3p	67712.8	126522	100759	43523.7	117853	108159	118117	92858.5	39005.7	84519.6	109106	113720	91015.7	90469.5	81278.8	94478.5	-0.140383	14.8238	0.666198	0.856291
hsa-miR-625-3p	73.7493	84.7127	72.8096	34.4938	94.8908	64.3267	80.0604	45.74	8.63113	67.0332	71.0049	4.56225	119.562	55.8566	93.6651	79.1512	-0.138812	4.77865	0.742634	0.89776
hsa-miR-411-5p	479.624	452.569	595.16	279.466	324.669	766.895	719.54	466.228	40.1366	448.454	441.173	114.187	423.012	612.842	924.313	723.497	-0.131768	7.42725	0.77399	0.916946
hsa-miR-330-3p	129.655	89.781	58.6202	151.894	129.506	97.6308	67.3015	130.635	102.398	129.897	117.807	104.719	87.502	70.3497	85.2954	86.7695	-0.129134	5.20377	0.693681	0.875572
hsa-miR-150-3p	16.4527	20.6653	17.1347	17.7313	25.733	11.5454	8.58303	11.421	34.3748	8.38833	10.4013	12.2064	10.9056	9.06555	10.5507	21.0499	-0.128481	2.79836	0.744171	0.89776
hsa-miR-340-5p	811.068	925.444	914.614	561.422	1333.74	1049.45	1148.75	778	122.404	931.228	1043.78	365.544	954.565	951.297	1116	1418.16	-0.123871	8.25517	0.71865	0.885201
hsa-miR-139-5p	2000.4	1597.99	1090.73	1264.02	1739.85	2083.96	1824.57	1477.84	813.861	1805.46	1705.97	1231.76	1298.24	1243.78	2372.02	1533.43	-0.123852	8.91313	0.703901	0.876043
hsa-let-7e-5p	2580.17	3781.14	2535.91	2039.74	2764.04	2995.69	2810	2623.89	964.377	2129.01	2543.17	2982.5	2643.95	3283.61	2595.27	3169.28	-0.123439	9.67631	0.671246	0.858286
hsa-miR-337-5p	21.8839	10.8223	4.94812	10.7744	9.90571	10.3482	5.37814	8.56746	5.18079	9.9733	7.18908	5.32786	6.34212	14.694	17.8434	10.0738	-0.121655	1.97968	0.849799	0.970352
hsa-miR-1306-5p	16.5516	31.031	5.04435	16.2378	12.3704	11.5137	6.44828	5.68894	20.2431	9.17071	14.5631	10.3853	12.7663	11.4629	7.39628	7.64365	-0.120129	2.05046	0.740143	0.89776
hsa-miR-502-3p	375.952	172.553	227.529	390.649	460.075	235.446	241.31	317.499	642.689	181.652	272.603	286.396	224.246	234.295	220.067	179.722	-0.114445	6.40367	0.714924	0.885201
hsa-let-7g-5p	78872.8	140050	119097	41118.7	107876	108338	131460	77598.5	24700.3	105047	100441	73768.8	128660	105769	108585	97719	-0.111282	14.8784	0.730888	0.890804
hsa-miR-28-3p	4539.76	4081.62	1868.43	3842.39	7165.2	4213.96	3510.38	3573.52	4914.39	2260.82	4212.04	8966.04	2853.6	2456.18	2701.63	2067.42	-0.107911	10.1199	0.740833	0.89776
hsa-miR-3960	67.2982	33.7822	22.4013	54.6263	44.5403	99.7711	80.0506	103.97	149.107	76.4009	66.9696	42.3128	21.8045	32.7745	55.8099	28.5127	-0.106043	4.1775	0.818609	0.947965
hsa-miR-200b-3p	16356.1	24580.2	17073.3	12108.7	24318.4	23442	22695.6	22339.4	4022.37	28395.2	15730.1	25850.3	29346.1	15205.1	19394.5	13438.8	-0.105892	12.7792	0.767693	0.916946
hsa-miR-656-3p	39.8967	71.412	112.557	25.9892	26.1168	115.833	119.506	64.824	1.64124	63.4123	57.2101	3.95049	57.4115	112.065	87.3654	153.206	-0.103132	4.51343	0.856052	0.970834
hsa-miR-1246	96.4791	135.843	150.033	268.358	176.413	164.189	144.141	80.0558	186.472	165.469	74.0624	191.739	113.929	114.8	137.931	161.277	-0.0851193	7.84256	0.840257	0.966197
hsa-miR-15b-3p	7.60551	16.1934	102.081	8.25699	21.1389	37.9154	75.7095	52.4579	0.770345	14.0172	9.5007	53.1761	18.1683	108.728	11.6281	88.0798	-0.0823271	3.74489	0.888314	0.975506
hsa-miR-191-3p	14.1852	21.4047	11.3854	33.3258	19.7708	24.0863	11.7842	25.7571	11.3044	35.277	19.3437	11.4785	20.9729	13.6809	18.9567	22.5173	-0.0822451	2.92351	0.854581	0.970834
hsa-miR-382-5p	574.975	289.838	264.217	682.672	496.042	566.034	332.067	545.383	412.203	264.344	514.638	404.591	232.419	510.142	600.097	619.55	-0.0783092	7.04168	0.816428	0.947965
hsa-miR-454-3p	55.7307	61.2117	222.712	32.1712	33.4971	52.8843	60.8745	50.51	4.25943	46.9128	76.6515	54.0612	95.7819	103.586	73.6961	83.015	-0.0770862	4.69353	0.858131	0.970834
hsa-miR-485-5p	88.0701	54.7512	52.0666	127.297	94.9738	92.9862	53.4199	87.7189	171.793	39.7169	71.7474	62.0642	42.7888	75.0278	89.4843	70.4965	-0.0737729	4.45539	0.846092	0.970352
hsa-miR-619-5p	40.9002	32.2474	24.0374	35.4502	55.2841	20.7497	16.0625	32.4139	43.8308	26.2994	15.186	44.5804	35.5692	32.1642	28.4371	20.0334	-0.0655266	3.73329	0.867445	0.974635
hsa-miR-433-3p	138.313	41.2661	79.7037	148.053	108.585	118.243	56.6313	124.914	29.6411	63.2914	100.816	63.836	56.4667	127.236	156.826	186.386	-0.0639779	4.83688	0.881148	0.975506
hsa-miR-214-3p	1753.97	1996.3	1739.26	1521.32	1635.04	2610.97	2508.89	1683.78	2178.44	1590.68	2170.58	1130.02	1125.9	2615.01	2187.81	1780.71	-0.0639617	8.97577	0.816725	0.947965
hsa-miR-513c-5p	4.79502	17.1711	32.1236	3.66578	12.3809	12.653	13.8817	13.3442	4.28034	20.1606	11.2443	9.06849	13.6743	26.3694	5.30148	13.1649	-0.0636043	2.00574	0.872406	0.975506
hsa-miR-24-1-5p	172.427	325.502	199.418	105.355	182.7	296.165	273.291	193.539	118.944	348.974	271.9	37.1875	289.972	189.129	246.356	169.696	-0.0618837	6.32896	0.862836	0.97168
hsa-miR-18a-3p	27.8787	35.1044	48.2361	26.1379	34.5089	20.7376	19.2533	23.8205	34.1648	40.823	24.1461	10.1511	31.0052	23.6759	14.7753	43.5909	-0.0601911	3.55504	0.832243	0.959228
hsa-miR-539-5p	13.8622	12.7405	2.80965	9.27944	6.23595	5.79154	4.3053	6.66348	6.98307	6.34814	7.23761	6.05052	7.2843	4.48227	8.4195	12.5742	-0.0564724	1.64199	0.953838	0.991733
hsa-miR-95-3p	448.776	717.893	552.681	212.406	567.632	858.75	773.994	411.868	790.403	369.188	570.256	351.474	509.627	591.303	569.592	637.292	-0.0496963	8.36386	0.916792	0.984629
hsa-miR-99b-5p	8786.63	9095.05	5800.13	8291.08	11479.2	8923.94	7878.03	8834.68	5828.88	6903.45	9003.98	12702.4	7603.62	8421.33	8779.69	7667.91	-0.0462021	11.3491	0.857312	0.970834
hsa-miR-185-3p	73.1802	36.8195	88.7715	66.3247	40.8129	27.6616	26.7396	58.1644	71.8384	49.1602	38.634	60.4415	48.3064	42.8183	54.7465	41.0065	-0.0430605	4.14694	0.899792	0.979596
hsa-miR-365b-3p	217.563	217.78	265.549	241.853	232.027	273.267	275.443	279.366	145.204	316.703	313.032	319.843	258.926	227.436	155.853	207.697	-0.0422396	6.13292	0.886297	0.975506
hsa-miR-224-3p	85.8832	54.8747	62.6548	113.332	85.1685	122.772	72.6207	95.3483	185.795	102.032	88.7229	25.5118	63.7805	75.77	76.8696	58.8018	-0.0413543	4.81456	0.917722	0.984629
hsa-miR-365a-3p	217.564	217.772	265.544	241.854	229.562	270.972	275.442	279.366	145.204	315.274	313.032	319.844	258.926	227.437	155.853	207.697	-0.0398477	6.12998	0.892452	0.975933
hsa-miR-379-5p	1114.72	922.261	799.312	776.391	791.058	1576.38	1186.12	1135.56	615.197	665.089	849.277	1534.63	629.022	1124.4	1469.74	1201.68	-0.0376079	8.29481	0.914557	0.984629
hsa-miR-7977	50.052	47.0141	45.361	78.7101	56.7715	59.7018	31.0065	72.4811	130.703	40.5167	39.433	51.0602	48.2993	50.5089	29.516	41.7717	-0.0371616	4.0609	0.924991	0.984629
hsa-miR-30c-2-3p	358.648	282.206	153.031	554.048	571.114	349.082	297.893	370.889	703.876	260.829	433.189	513.947	225.137	296.332	272.711	160.29	-0.0365127	6.50996	0.921944	0.984629
hsa-miR-769-3p	17.1193	27.2547	15.3667	14.5464	17.3236	18.3914	27.7202	16.1955	58.1839	18.5131	9.55082	29.2416	9.97244	12.9106	3.20424	6.79923	-0.0364983	2.65089	0.926474	0.984629
hsa-miR-628-3p	8.53045	13.3828	2.88592	3.69219	7.48049	13.7128	15.963	11.4483	0	9.98144	15.4716	2.16183	12.7966	15.4971	11.5708	7.68788	-0.0364589	2.07387	0.967301	0.991733
hsa-miR-10b-3p	250.567	256.201	182.553	146.985	298.546	337.493	262.633	208.792	148.71	194.555	336.467	110.561	258.93	340.22	322.145	184.415	-0.035983	6.19685	0.910685	0.984629
hsa-miR-9-3p	12.7665	17.9383	17.2492	7.53506	14.8711	21.778	29.8293	18.1141	2.51737	39.7806	22.657	0	20.9897	25.4198	15.8023	9.94609	-0.0317802	3.01325	0.950415	0.991733
hsa-miR-548bc	1.21594	0.953117	21.2431	9.27582	5.03778	9.1689	4.30574	10.503	9.65565	10.8159	4.74926	5.39274	8.20563	6.05665	11.5536	4.54083	-0.029251	1.97604	1	1
hsa-miR-4508	33.43	44.1757	32.9942	163.057	33.4951	28.8284	18.2133	200.377	128.834	66.9935	27.2606	215.834	21.8008	21.2315	45.3016	16.8412	-0.0283043	4.48222	0.967269	0.991733
hsa-miR-345-5p	317.118	200.897	221.227	605.027	410.827	266.441	258.393	352.778	796.768	320.12	396.09	80.9274	203.256	244.224	264.284	286.782	-0.0245215	6.74438	0.950755	0.991733
hsa-miR-92b-5p	13.4321	46.1922	13.5021	42.6606	29.5341	7.0131	9.65963	21.9232	31.5722	19.8969	18.49	13.3213	19.121	24.521	14.7672	37.4211	-0.0124008	3.08874	0.948927	0.991733
hsa-miR-1285-3p	35.0829	12.6209	30.2149	68.1695	36.9969	31.0271	22.4547	24.7699	45.5728	34.2158	29.8005	18.8464	41.0513	29.8187	32.6437	32.5362	-0.0082419	3.91534	0.987578	0.997738
hsa-miR-664a-3p	51.4075	101.754	87.5219	36.0338	65.45	87.2279	97.1221	51.4636	9.50576	74.1473	77.4413	109.323	82.0665	73.5193	83.166	61.9566	-0.00647976	4.38703	0.971779	0.994049
hsa-miR-539-3p	14.198	15.1149	37.1147	9.08127	7.58092	34.2885	26.6597	11.4142	4.26746	14.8646	22.6157	2.73327	15.4691	24.5822	24.2009	45.4248	-0.00563317	2.76347	0.983276	0.997497
hsa-miR-651-5p	19.1044	56.0885	79.96	12.8874	33.4128	49.3571	58.6893	42.9001	17.4015	36.2731	40.2932	63.07	41.0123	65.2713	35.8143	47.3016	-0.00553962	3.98916	0.965096	0.991733
hsa-miR-944	145.982	132.573	186.156	37.5206	357.367	147.006	177.222	117.252	21.756	126.087	158.068	182.983	290.035	182.317	178.98	155.792	-0.005074	6.42654	0.991853	1
hsa-miR-874-3p	234.847	154.258	150.5	298.25	249.213	200.964	155.906	263.166	410.667	162.444	270.275	92.0694	161.333	179.15	208.47	224.044	-0.00366359	6.03038	1	1
hsa-miR-154-5p	38.9091	12.2746	35.6916	23.08	17.3777	21.8459	13.9201	26.7005	42.1454	15.532	24.9998	10.7994	15.4514	22.1679	33.6641	27.1576	-0.00323838	2.8987	0.983013	0.997497
hsa-miR-136-5p	266.48	97.9926	92.9826	395.584	155.564	214.703	128.154	191.639	567.577	146.043	183.872	58.7676	110.256	119.337	228.457	132.445	0.000103249	5.90634	0.99481	1
hsa-miR-370-3p	2006.97	741.966	615.581	2359.81	1220.42	1441.01	854.143	1543.64	1150	1097.96	1255.02	961.298	639.035	1259.14	1978.26	2452.41	0.000681433	8.75695	0.997706	1
hsa-miR-362-5p	156.898	90.1287	94.6988	167.283	119.718	98.8006	88.6455	156.383	253.16	106.16	98.3315	113.259	80.1794	104.094	116.874	106.145	0.00145731	5.35179	0.987534	0.997738
hsa-miR-30c-1-3p	56.4622	74.6031	39.2955	92.5501	70.3444	82.6361	47.011	83.9163	148.146	56.2264	49.9154	114.332	51.0149	44.2864	36.8872	52.6201	0.0166421	4.36329	0.966846	0.991733
hsa-miR-4677-3p	10.6026	11.6298	11.185	16.9536	23.3064	16.0824	11.7703	22.9091	27.2503	6.92307	11.2057	32.6044	12.7345	12.9461	7.40604	15.4787	0.017485	2.523	0.974936	0.995205
hsa-miR-3613-5p	115.159	173.712	257.676	56.0343	88.9883	128.635	228.41	98.1805	54.1528	149.011	166.994	25.4864	228.004	155.489	198.961	183.034	0.0207302	5.86521	0.967495	0.991733
hsa-miR-30c-5p	9903.42	16174.6	16029.3	5541.6	8749.96	11284.7	15759.2	9013.91	1940.23	15217.6	14739.7	6345.83	17661.7	15072	12183.6	10784.4	0.0230919	11.8233	0.951167	0.991733
hsa-miR-329-3p	68.0771	50.4445	86.9427	35.2967	35.9215	55.1335	82.1649	40.9762	28.7895	42.651	66.1676	30.5235	53.7743	68.9842	83.1423	87.7728	0.0233473	4.21992	0.96045	0.991733
hsa-miR-429	687.856	1258.81	1109.26	547.541	893.432	1176.89	1216.01	1161.31	103.151	2543.42	709.696	287.89	1749.67	789.568	1097.07	927.917	0.0281378	8.57837	0.948495	0.991733
hsa-miR-582-3p	60.0189	88.6586	37.2782	77.7828	164.921	78.0914	53.4173	64.8191	83.1432	51.8858	67.6941	190.62	82.9633	45.799	76.8652	38.5895	0.0303072	4.77786	0.938917	0.991733
hsa-miR-6516-5p	6.32785	4.77929	8.70452	6.85375	5.05831	18.1874	8.55028	12.4129	9.62394	18.1746	3.08797	1.54035	6.34487	10.7518	11.5693	12.4856	0.0309592	2.04242	0.962663	0.991733
hsa-miR-3934-5p	17.1002	27.4823	21.427	12.9726	37.9636	14.9883	18.1645	13.3244	28.9455	14.8461	11.1681	46.9431	17.2964	13.667	15.813	15.4127	0.0336098	2.96454	0.981291	0.997497
hsa-miR-505-3p	245.654	223.849	207.738	130.054	193.755	186.037	260.471	130.596	170.628	180.325	254.949	133.44	271.731	212.16	189.522	201.544	0.0340648	6.01277	0.921788	0.984629
hsa-miR-1296-5p	49.4598	49.3328	34.6227	19.8565	65.2059	36.7791	38.4472	38.1288	64.8598	36.2804	45.9834	68.0939	32.7858	29.7547	40.0171	21.5445	0.0395557	3.78064	0.930602	0.98688
hsa-miR-5585-3p	13.7766	4.77131	10.5738	6.06414	18.2148	8.06554	4.31065	4.74121	15.8603	7.03096	8.84832	10.5076	10.9536	8.38225	6.33909	5.30741	0.0400832	2.01868	0.920203	0.984629
hsa-miR-99a-5p	207152	162730	121494	206178	198092	214047	261033	175991	234162	203281	149177	135866	235762	199723	320490	114931	0.0428896	15.7221	0.890075	0.975506
hsa-miR-148a-5p	496.013	453.287	337.1	1302.24	900.651	513.314	432.428	821.89	1406.7	745.137	341.846	789.098	420.241	477.815	710.672	531.727	0.0446194	7.85205	0.922851	0.984629
hsa-miR-200c-3p	16127	25779.5	22645.5	12196.5	19914.6	31107.4	25886.7	24359.7	2576.51	35690.2	22641	23898.8	32772.3	23698.5	18801.8	24007.8	0.0483888	12.9504	0.894841	0.976371
hsa-miR-532-3p	170.472	76.4997	132.952	141.729	182.524	121.751	107.858	175.451	451.221	85.3753	104.764	169.462	78.3439	105.587	68.4767	87.4595	0.0490938	5.27818	0.885958	0.975506
hsa-miR-671-5p	95.9185	85.9543	58.519	156.612	117.154	88.4392	61.9608	88.6628	148.884	102.674	166.369	15.6338	80.1992	95.7131	73.7227	99.2175	0.0506883	4.98381	0.880583	0.975506
hsa-miR-152-5p	29.9945	22.6616	3.10558	64.2414	37.0115	29.893	29.9115	54.3854	49.0742	32.0209	35.4727	33.1915	7.21143	32.1164	47.3561	48.1681	0.0515663	3.74769	0.879679	0.975506
hsa-miR-190a-5p	14.9647	20.8768	27.0271	15.3569	11.2223	19.5041	14.9633	14.2881	42.2707	13.4368	14.4579	21.6505	21.9036	12.1443	9.50868	5.24002	0.052141	2.45352	0.954049	0.991733
hsa-miR-1304-5p	7.77462	13.5425	10.7386	17.1365	8.696	8.0843	7.49891	8.5687	7.83004	11.4151	13.7722	10.4359	14.624	9.13512	7.39193	9.25211	0.0557133	2.31528	0.960476	0.991733
hsa-let-7f-2-3p	39.2579	46.795	68.0543	22.9283	64.0943	41.389	75.7558	52.4375	26.1634	65.6794	50.7861	33.0294	59.2689	58.2244	65.2625	66.7415	0.0559398	4.31551	0.88405	0.975506
hsa-miR-140-5p	787.542	867.627	766.688	545.292	469.036	768.155	983.25	609.24	237.066	1021.92	1387.6	88.9254	865.223	818.02	900.172	711.637	0.0572907	7.94446	0.877925	0.975506
hsa-miR-3605-3p	17.0878	33.6919	19.4836	16.8679	25.8573	19.5463	22.4198	15.2348	21.8713	14.1081	24.213	22.7849	18.2078	26.8678	25.2606	20.1151	0.0701748	2.88691	0.908	0.984629
hsa-miR-584-5p	51.5137	50.2128	84.6603	67.0975	33.4524	29.9515	38.4659	66.757	26.1607	75.7243	54.8292	98.3983	51.038	40.4854	69.4714	26.1856	0.0710443	4.24035	0.861744	0.97168
hsa-miR-142-5p	1744.02	1470.23	4547.29	1053.68	1124.25	775.166	874.436	1611.33	293.946	1420.96	1843.87	247.837	2615.76	1988.38	2711.04	2767.06	0.0734549	9.69075	0.869524	0.97474
hsa-miR-27b-5p	269.771	423.029	182.917	328.106	468.81	500.545	339.519	420.479	721.354	390.003	353.243	584.21	267.082	295.543	231.661	270.441	0.0864439	7.01624	0.796324	0.930941
hsa-miR-150-5p	1616.15	1017.76	842.003	593.778	1521.25	785.438	792.205	703.624	1592.12	575.921	1304.32	398.174	1417.75	750.488	1288.67	1055.09	0.0904756	8.6835	0.789378	0.925023
hsa-miR-147b-3p	14.8589	15.6241	17.6755	53.5341	29.5823	20.7183	20.3093	30.5195	91.5205	16.9486	27.4109	13.2744	12.6992	23.6831	16.8757	14.5798	0.0911418	3.88893	0.849055	0.970352
hsa-miR-10400-5p	85.8065	93.2049	20.3779	39.0834	103.68	217.905	152.628	137.315	211.977	210.74	110.479	44.0134	39.1235	46.5223	143.17	102.28	0.0929481	5.05749	0.820811	0.948279
hsa-miR-589-5p	73.7101	68.1653	62.4791	101.797	123.166	46.0201	49.1491	74.3647	226.201	48.3027	49.8898	119.767	46.4383	61.1727	47.4125	44.8093	0.103104	4.5267	0.778699	0.919089
hsa-miR-1307-5p	96.5782	137.927	64.9809	197.504	143.039	66.6895	55.567	109.643	265.458	143.396	112.895	58.221	95.6975	80.296	104.245	78.9507	0.106935	5.38429	0.76998	0.916946
hsa-let-7f-5p	58778.7	129912	107130	27198.8	84206.5	114787	139328	57210.9	9044.37	103837	98327.5	85940	152367	104708	111221	111618	0.112946	14.9193	0.775015	0.916946
hsa-miR-19a-3p	145.993	139.444	232.644	150.95	128.415	143.56	190.021	133.468	34.0095	307.685	128.968	8.87465	254.43	163.873	231.6	239.681	0.114769	6.25758	0.785583	0.924991
hsa-miR-760	22.9457	12.0278	0.71369	40.4003	24.6225	22.9463	8.59086	23.8451	28.0489	22.8132	25.8471	21.5214	35.634	16.7603	10.5652	12.2637	0.115728	2.87644	0.731149	0.890804
hsa-miR-576-5p	22.0637	44.7585	56.4203	17.5724	25.9803	25.308	32.0297	22.8631	10.3936	35.6617	28.988	21.3447	63.0299	30.5932	51.5478	22.3661	0.122138	3.64125	0.788444	0.925023
hsa-miR-9-5p	285.609	383.403	255.218	154.663	419.409	268.72	399.262	252.649	148.684	589.329	279.019	349.245	268.009	504.934	312.704	186.678	0.126292	7.044	0.765453	0.916946
hsa-miR-3158-3p	50.0329	50.5164	80.7876	107.38	48.2015	32.2508	26.7435	69.6121	161.365	56.2557	17.5642	139.965	29.105	36.6094	41.0915	26.9488	0.128781	4.14685	0.774677	0.916946
hsa-miR-148b-5p	52.163	54.1508	81.0079	54.6252	69.0919	64.3115	71.5244	64.8317	37.546	74.8744	70.9677	30.4841	91.2056	71.9872	106.298	76.7638	0.129451	4.75768	0.677029	0.863431
hsa-miR-342-3p	756.019	772.122	745.333	576.889	913.036	701.581	675.821	676.942	1164.13	617.362	857.414	681.737	636.337	757.462	767.533	887.679	0.131195	7.90421	0.60997	0.809446
hsa-miR-409-5p	118.138	69.1331	132.507	84.64	81.5473	137.738	101.438	152.578	143.563	51.0975	79.7428	171.468	50.9816	155.573	143.176	167.578	0.131358	5.06802	0.70476	0.876043
hsa-miR-23b-5p	133.016	209.736	158.854	168.645	197.435	216.991	195.378	237.424	316.926	209.607	199.197	253.871	153.125	171.484	129.533	238.031	0.141163	5.98112	0.655301	0.846718
hsa-miR-93-3p	35.0948	22.5364	28.1345	51.0333	21.1026	28.7401	30.9705	38.1469	56.1145	38.5115	36.2841	16.9579	48.3604	37.5271	23.1919	29.3839	0.141346	3.67227	0.633942	0.830042
hsa-miR-369-3p	126.808	110.208	128.127	48.351	71.6875	131.987	133.425	64.8069	6.88343	91.1627	150.114	24.2602	119.435	137.931	126.336	243.868	0.143207	5.21246	0.768559	0.916946
hsa-miR-769-5p	425.798	687.02	418.361	1097.16	1030.17	567.273	593.621	739.879	2476.51	546.747	387.015	995.527	350.023	419.558	483.29	482.839	0.143529	7.78031	0.717749	0.885201
hsa-miR-339-5p	300.058	165.087	329.248	174.751	179.032	196.401	299.984	304.166	484.155	228.077	293.609	152.487	327.325	228.937	204.276	244.926	0.149546	6.53199	0.636854	0.831637
hsa-miR-487b-3p	98.8874	78.5329	93.996	63.08	53.187	102.135	73.6789	69.5897	56.8165	49.7165	82.237	42.8209	61.9513	131.142	138.93	139.745	0.152133	4.78941	0.690438	0.873987
hsa-miR-3913-5p	12.7116	15.3767	17.5324	41.8956	28.3074	10.4389	16.0441	33.402	52.729	15.5257	18.4711	51.1346	8.13132	19.8329	13.7206	16.9448	0.154242	3.09316	0.725981	0.890125
hsa-miR-501-3p	184.673	167.916	190.699	231.932	265.166	161.945	138.824	182.102	273.116	153.874	199.193	207.529	199.648	259.714	174.791	228.706	0.154409	6.05206	0.574355	0.774748
hsa-miR-18a-5p	17.9301	17.6416	24.8904	17.7394	7.5585	12.6782	9.64513	18.1214	6.90715	33.1632	12.0074	2.73751	25.5791	13.7027	15.8036	29.6722	0.157403	3.16391	0.726966	0.890125
hsa-miR-1247-3p	11.9444	15.8211	7.39553	64.3698	45.4764	27.5812	35.2169	22.8652	75.5329	19.7933	12.7477	66.5339	22.7497	9.74988	21.0858	30.9764	0.160251	3.09894	0.747435	0.899486
hsa-miR-654-5p	146.336	48.0204	50.025	101.718	97.4645	104.458	51.2909	105.844	132.214	61.8573	75.7363	165.471	27.2674	81.8734	125.271	124.11	0.16282	4.76901	0.648164	0.842421
hsa-miR-204-5p	116.57	336.563	82.207	118.533	53.272	120.623	216.689	195.473	117.21	161.804	142.699	167.485	268.115	214.529	149.52	165.868	0.165328	5.4351	0.702493	0.876043
hsa-miR-374a-3p	117.283	142.905	268.576	54.4845	161.656	140.12	271.1	103.9	8.63473	184.671	170.164	124.223	226.136	208.379	282.114	207.811	0.165881	6.00401	0.690645	0.873987
hsa-miR-330-5p	54.4828	36.4449	26.404	63.2988	46.8923	47.0776	36.3229	44.8085	100.85	66.4321	48.3683	18.7642	36.4268	37.4262	47.3871	46.4709	0.167499	4.6355	0.648544	0.842421
hsa-miR-132-5p	163.945	177.603	90.7117	218.906	117.33	179.101	174.017	131.561	260.904	176.808	138.656	128.548	156.791	125.493	174.778	248.211	0.169179	6.14954	0.6025	0.803537
hsa-miR-328-3p	1223.52	1429.77	852.925	1203.25	1335.09	1171.19	1290.76	912.433	2158.41	1553.03	1345.38	526.297	1328.35	1395.51	1117.09	1185.3	0.171818	8.43379	0.597507	0.801574
hsa-miR-548k	15.6168	30.9011	31.5461	13.7356	30.7387	16.1399	20.2985	20.9684	27.1391	16.2482	17.6564	25.8645	39.2753	22.1595	20.0219	28.7186	0.174454	3.14128	0.66844	0.85693
hsa-miR-744-3p	4.15271	0.911899	6.61592	6.10701	15.7236	9.15315	4.30243	8.58732	13.2126	7.80495	6.3908	9.26868	8.19827	8.41369	7.38002	4.53059	0.175833	1.6801	0.630495	0.827736
hsa-miR-142-3p	854.165	446.422	1129.79	1336.08	570.176	370.987	325.682	784.692	355.232	1009.72	804.145	19.3625	1001.99	851.697	1104.41	1514.36	0.19503	9.00039	0.697868	0.876043
hsa-miR-1843	60.7989	44.0567	76.8979	43.0087	89.96	68.8946	71.5275	69.6023	26.1451	73.4051	65.2785	115.482	74.751	65.8048	98.9462	84.524	0.200957	4.66905	0.500263	0.714038
hsa-miR-532-5p	2203.6	2131.96	2246.7	1979.69	3332.71	1961.2	2104.31	2551.44	2377.06	2610.36	2051.08	3813.57	2333.03	2493.04	3441.74	2314.04	0.211439	9.71792	0.415366	0.637327
hsa-miR-214-5p	819.689	918.095	610.971	824.986	783.611	992.042	1163.68	938.197	1513.34	1227.19	974.332	240.453	722.938	1129.76	1468.69	896.123	0.212684	8.19018	0.504293	0.717704
hsa-miR-501-5p	16.6089	8.10357	18.5065	19.4536	11.1353	8.10019	4.31863	5.69153	18.4309	13.5249	12.8783	11.6039	9.07557	10.6429	16.8327	14.7383	0.214758	2.33442	0.576015	0.774859
hsa-miR-1307-3p	1187.05	737.913	570.498	2202.05	1529.92	720.013	561.621	898.137	1131.63	2318.49	1157.43	356.263	1300.1	1049.25	988.644	1489.31	0.219265	9.00353	0.554939	0.754779
hsa-miR-4521	92.2208	128.244	234.001	89.2427	102.501	128.608	91.8481	141.116	251.328	83.2273	139.509	150.274	164.116	174.683	104.259	105.322	0.223027	5.87405	0.531322	0.740033
hsa-miR-218-5p	2775.73	2867.29	2096.92	1288.6	1417.95	2643.18	3911.71	1771.49	2159.11	2740.86	1607.4	2432.89	3870.25	3518.75	3947.09	1758.9	0.231243	9.49922	0.525689	0.739692
hsa-miR-199a-5p	19446.9	22029.5	22236.3	14228.7	18414.1	21192.6	26208.1	20972.1	32111.8	19740.1	20797.1	27961.6	13932.6	26277.4	29888.2	22758.1	0.232019	12.5946	0.378644	0.608356
hsa-let-7i-3p	58.7101	53.6979	41.1903	82.5897	48.1865	50.5523	43.7984	61.9791	115.679	63.424	75.8525	23.6849	51.0205	52.7644	67.384	71.3365	0.23417	4.54147	0.455707	0.669917
hsa-miR-6511b-3p	23.0115	11.8241	9.2616	23.1954	26.9872	12.6937	19.2143	12.3739	57.2332	14.119	18.5073	15.8636	14.5461	14.4415	26.3056	5.23065	0.23849	2.5156	0.537256	0.740436
hsa-miR-509-5p	14.7781	39.9359	106.954	10.5669	37.111	64.2327	56.5707	53.3978	17.3908	64.9251	34.5639	90.889	39.1577	109.104	38.9829	58.1328	0.239957	3.90334	0.704386	0.876043
hsa-miR-1249-3p	52.8376	68.1426	72.9461	99.4775	64.2317	83.8034	80.0698	73.4109	352.535	51.8635	34.517	64.4933	50.0841	70.3762	22.1603	58.7937	0.243707	4.38078	0.56232	0.762704
hsa-miR-23b-3p	10613.6	16279.2	15342.6	8542.85	19852.7	19456.5	18806.2	12318.6	11290.2	16557.2	21311	26678.2	17025.2	16771.4	17278.3	16708.1	0.244747	12.4378	0.449107	0.664191
hsa-miR-1271-5p	101.717	112.867	96.2713	43.7374	63.0416	87.2749	111.008	77.2182	113.79	90.481	99.1856	110.27	114.885	114.146	100.027	74.3159	0.245136	4.97936	0.429522	0.6482
hsa-miR-409-3p	1167.76	737.703	777.843	1155.55	757.735	1195.25	721.747	1238.55	911.051	703.574	730.652	1859.3	578.865	1328.15	1141.29	1989.54	0.253197	8.30175	0.441613	0.659064
hsa-miR-5701	1.19772	19.5005	8.95323	16.2797	8.72425	10.3656	6.44427	22.9417	28.1796	16.4428	7.13559	6.51148	9.99096	9.85364	9.50015	24.2478	0.26086	2.6451	0.650333	0.842516
hsa-miR-6500-3p	9.20762	5.04832	7.00656	32.1429	7.51864	3.55632	7.50697	20.0623	8.68386	9.84915	25.1968	9.6708	6.32021	21.591	17.8856	15.51	0.261364	2.05801	0.471853	0.685039
hsa-let-7d-3p	461.008	565.391	648.414	401.26	480.032	466.201	523.136	402.34	420.04	706.679	507.287	505.575	796.875	630.361	552.755	609.335	0.261924	7.53724	0.360071	0.599305
hsa-miR-3182	12.7537	1.37864	21.2747	22.3918	14.8832	29.7325	14.9684	25.7662	24.5178	6.88798	42.2072	15.8454	13.6266	15.9835	23.1624	31.9213	0.262726	3.76657	0.616407	0.813591
hsa-miR-30d-3p	73.6168	92.9041	69.0973	123.333	129.458	76.9881	84.3615	126.828	230.378	164.874	85.4052	139.284	69.2316	75.6882	113.715	62.6321	0.274967	5.07504	0.370408	0.60422
hsa-miR-659-5p	18.5765	1.40165	11.35	35.7122	27.0328	14.9816	11.7818	28.6324	65.1223	22.0579	17.6665	34.1103	10.8765	12.8701	17.919	6.00381	0.28361	2.84538	0.510369	0.724251
hsa-miR-758-3p	32.2499	19.0422	19.8135	36.2817	13.7404	34.413	45.8496	23.8221	57.8844	21.2181	28.1627	13.8515	11.7762	35.2166	42.1019	68.557	0.289749	3.44252	0.426447	0.6482
hsa-miR-1180-3p	137.5	93.5525	115.807	188.159	141.856	80.4575	71.5749	130.625	154.913	174.752	121.728	119.97	177.804	117.095	168.448	145.723	0.292141	5.49645	0.272467	0.51653
hsa-miR-361-3p	1905.82	1577.05	1383.98	1738.61	3043.87	1354.96	1606.8	1846.83	3927.26	1405.92	1667.94	3917.91	1829.76	1501.85	1941.47	1553.48	0.295454	9.33314	0.345368	0.584743
hsa-miR-511-5p	269.899	221.409	182.63	204.816	313.363	295.073	321.336	272.687	131.175	443.66	306.474	130.864	317.265	448.966	413.749	382.246	0.305289	6.81063	0.340976	0.581316
hsa-miR-2277-5p	16.5679	8.21638	14.8287	16.2506	15.976	5.83729	10.6935	10.4751	33.4624	11.2868	16.1253	7.12086	12.7364	11.3917	16.8442	15.4851	0.307155	2.40715	0.412992	0.63567
hsa-miR-30e-3p	1267.05	2677.52	1940.25	740.092	1771.96	2185.02	2634.86	1192.74	1283.86	2625.43	1776.04	2967.81	3026.91	2107.02	2359.43	1777.55	0.315534	9.33671	0.308621	0.553041
hsa-miR-889-3p	37.1632	29.6358	51.0956	9.02783	26.048	64.1834	81.0388	32.3993	0	32.6291	32.1469	37.389	28.202	65.9483	100.995	118.31	0.329235	3.99282	0.526167	0.739692
hsa-miR-3168	73.7839	74.3336	43.4356	139.103	27.3369	72.3209	40.6097	40.9713	106.83	146.541	120.32	0.90217	71.0899	57.3275	54.7766	88.3919	0.335007	5.17255	0.497623	0.71234
hsa-miR-181a-3p	88.7628	72.0054	81.5769	90.8978	123.253	60.9306	50.2232	123.977	145.341	77.5748	108.063	160.407	106.659	92.6029	65.3107	120.178	0.338564	5.27357	0.271066	0.516038
hsa-let-7e-3p	35.2127	43.882	25.7964	12.1578	14.95	26.4162	27.7566	21.916	2.51237	27.0015	24.9251	34.4923	44.7157	41.4349	47.3462	38.8063	0.346602	3.34878	0.410979	0.634562
hsa-miR-574-5p	386.588	321.063	174.399	567.138	605.647	269.906	269.077	440.503	1332.48	352.81	302.351	778.926	226.944	288.599	310.622	276.608	0.349617	6.90717	0.343854	0.584196
hsa-miR-141-5p	26.4313	15.808	15.7226	33.1543	32.0657	40.1142	26.7036	39.1122	16.5325	82.5644	40.3391	10.7397	44.6938	28.2426	31.6008	41.1062	0.351774	4.22873	0.366986	0.602642
hsa-miR-92b-3p	438.05	735.179	672.075	381.199	597.201	481.137	606.403	353.704	133.783	660.941	768.705	598.597	771.315	684.719	574.872	1251.56	0.353919	7.67103	0.283611	0.526571
hsa-miR-410-3p	28.1416	8.67179	27.1072	12.9988	13.6604	24.0511	12.8405	13.3298	6.8958	20.6181	20.1189	3.34324	12.7084	29.9612	28.4122	59.4935	0.356322	2.84657	0.43946	0.657851
hsa-miR-127-3p	10210.8	5086.18	4523.8	7947.56	8541.28	7561.01	5107.56	9145.52	11594	5074.42	7491.54	17191.6	3943.97	8039.08	11544.5	9891.37	0.363253	11.202	0.289586	0.532534
hsa-miR-654-3p	458.984	373.914	524.08	154.638	214.869	428.268	522.034	369.933	67.2658	369.218	388.699	667.883	348.227	618.18	761.164	712.602	0.368804	7.10318	0.376626	0.608356
hsa-miR-1261	79.4154	99.2128	68.9449	52.2395	72.8723	142.227	95.0124	72.448	31.3898	104.054	112.914	139.955	121.264	115.653	121.074	134.177	0.370774	5.33638	0.271157	0.516038
hsa-miR-484	594.222	618.993	1186.47	381.186	446.78	398.509	417.474	495.782	354.364	879.233	703.318	410.565	1006.57	806.536	621.197	1091.71	0.373196	7.95079	0.253427	0.49773
hsa-miR-211-5p	350.72	194.189	596.744	359.683	431.88	253.85	420.648	678.905	805.296	551.161	614.653	646.844	280.74	618.907	302.204	454.224	0.378955	7.0443	0.532868	0.740033
hsa-miR-500a-5p	6.35787	10.2011	14.0841	7.67542	9.82879	8.04813	3.24546	5.70304	13.1646	7.7413	9.65192	18.8964	6.33839	9.14447	10.5305	5.2934	0.383383	2.02534	0.406828	0.631965
hsa-miR-192-5p	848.256	1216.77	1205.67	985.198	1265.99	854.337	1241.64	1263.33	2357.08	1657.12	794.353	1888.66	1434.11	1061.46	1495.05	896.817	0.383695	8.85242	0.210246	0.465005
hsa-miR-223-3p	227.694	136.646	472.864	136.99	160.507	159.663	145.232	197.358	93.534	173.095	382.445	133.363	315.468	311.005	222.169	515.106	0.391205	6.95739	0.34866	0.585497
hsa-miR-574-3p	745.368	658.165	604.041	428.187	581.221	577.577	701.419	561.574	1485.42	565.285	784.792	1023.24	625.395	680.069	733.846	472.751	0.391552	7.62328	0.182458	0.429985
hsa-miR-1278	6.32258	10.5309	14.3381	3.69685	6.26777	10.3247	11.7269	11.4515	0	12.8328	13.7293	5.90954	21.0514	9.10248	18.9159	15.5708	0.404025	2.41535	0.380377	0.608356
hsa-miR-30a-3p	1475.47	2265.24	1231.95	1412.72	1787.96	1827.95	1876.88	1252.81	2632.69	2203.24	2579.52	2343.7	2234.59	2290.12	1995.16	1115.41	0.405923	9.03197	0.229034	0.472129
hsa-miR-1301-3p	83.1061	67.9492	74.9374	85.5668	64.2141	64.331	43.8135	77.2328	54.1803	71.1782	94.3569	87.3929	102.116	90.3466	108.435	141.264	0.41458	5.01488	0.130368	0.35365
hsa-miR-548e-3p	9.88534	8.45021	20.8968	10.6875	18.4515	17.2036	17.0738	15.2533	21.8893	22.858	20.9726	16.5164	27.3936	14.4528	10.5622	22.5084	0.416653	2.80362	0.183561	0.429985
hsa-miR-877-5p	17.0558	28.0426	13.5264	20.7428	34.4105	26.396	12.855	35.3086	52.6347	30.6256	16.8072	57.7666	25.4974	29.0604	16.881	21.5936	0.419602	3.16806	0.249313	0.49752
hsa-miR-98-5p	1474	2191.29	2182.03	740.091	1913.84	2329.67	2627.38	1094.53	527.631	2978.4	2647.24	1243.3	3342.37	2659.31	3204.84	2870.78	0.420524	9.52475	0.219223	0.467994
hsa-miR-32-5p	190.365	217.229	470.978	131.581	134.644	195.23	217.8	161.112	16.5096	604.466	278.246	6.42981	446.81	250.39	402.158	308.553	0.428774	6.96558	0.398494	0.621145
hsa-miR-1185-1-3p	29.5185	15.2145	19.4379	18.4404	16.1232	29.7663	14.9752	18.1049	0.770952	22.7251	31.4823	2.7244	16.3576	29.8815	16.8761	98.6744	0.435639	3.1567	0.384003	0.611179
hsa-miR-6716-3p	3.44536	0.815035	2.7035	9.37542	3.7969	11.3428	8.51489	4.75453	6.08218	10.7832	4.74038	9.92346	10.0454	6.04259	10.5151	6.92099	0.437457	1.40989	0.228295	0.472129
hsa-miR-126-3p	54972.9	64710.8	44355.3	32852.3	55697.5	68239.6	59129.4	46686.7	21288.7	104314	107393	11657.7	91652.1	59186	111203	72235.1	0.440355	14.5987	0.250488	0.49752
hsa-miR-3615	305.025	154.739	374.14	373.741	384.841	174.616	98.2826	283.175	434.134	264.391	314.512	536.757	506.958	389.093	180.078	306.923	0.447541	6.90579	0.181207	0.429985
hsa-let-7b-3p	274.847	365.955	397.893	187.814	264.134	315.766	390.727	268.86	185.442	424.232	407.303	521.21	517.875	453.437	454.828	396.888	0.448596	7.08639	0.181555	0.429985
hsa-let-7a-3p	402.916	831.076	800.365	168.482	402.391	642.991	1018.44	421.402	82.1455	1080.38	732.343	157.911	1231.79	974.32	1003.35	1133.55	0.448617	8.29083	0.31983	0.562854
hsa-miR-1303	63.1472	43.1325	36.8159	42.3236	38.3262	29.9358	46.9787	64.8612	4.25921	152.567	64.5189	35.4657	51.0241	58.9349	60.0203	75.2493	0.454879	4.65104	0.268096	0.516038
hsa-miR-4791	4.79201	14.3486	9.09352	10.7027	35.2652	12.6578	7.5137	16.2156	33.3885	18.5044	7.92029	38.1341	18.2218	12.9061	12.6606	9.93044	0.462716	2.81132	0.324035	0.56473
hsa-miR-598-3p	32.1988	22.5109	50.4772	19.1194	30.8776	31.0193	38.4193	29.5485	5.13305	50.6675	63.03	42.4489	87.662	35.1464	37.9173	29.3381	0.467527	3.86064	0.240273	0.48549
hsa-miR-34c-5p	133.084	73.145	175.442	130.116	177.646	163.044	183.616	184.027	253.842	101.736	268.662	377.441	157.684	172.247	214.784	152.612	0.47393	6.01505	0.146546	0.380643
hsa-miR-5100	32.8239	26.3289	53.1669	52.4544	46.8662	45.9188	23.5321	51.4992	104.304	57.0091	41.8496	92.1081	40.0692	49.7154	36.8807	43.313	0.478775	4.08624	0.136222	0.359598
hsa-miR-193b-3p	735.151	386.496	585.364	1808.34	1397.87	772.8	581.899	1140.34	6964.31	650.059	357.131	993.97	277.07	395.759	374.865	409.117	0.492263	8.4775	0.366569	0.602642
hsa-miR-132-3p	121.574	205.618	194.666	154.795	175.218	183.702	197.496	93.406	55.0158	241.71	234.704	120.438	263.494	218.246	276.887	452.32	0.492607	6.40706	0.158794	0.403979
hsa-miR-509-3p	45.6673	74.535	74.8587	34.4966	93.6528	72.3332	68.3322	75.3273	80.4811	107.703	105.681	131.403	88.4188	108.026	51.6268	86.0012	0.49462	4.48021	0.384632	0.611179
hsa-miR-455-5p	1343.73	1420.29	1056.44	901.906	2026.02	1739.53	1588.63	2233.01	3406.45	2010.68	2055.97	1608.06	1834.33	1773.8	2455.23	2303.26	0.503052	9.442	0.0903231	0.270828
hsa-miR-941	411.087	165.513	152.928	519.465	333.148	225.12	162.329	460.553	331.653	499.881	375.009	890.117	361.006	168.296	375.882	456.621	0.507197	7.39735	0.213831	0.467668
hsa-miR-6510-3p	506.816	484.665	386.103	336.486	512.134	516.727	1020.56	701.756	589.837	597.386	910.669	800.085	871.597	670.873	1428.65	516.18	0.515368	7.42507	0.133936	0.358982
hsa-miR-3909	30.0274	22.4889	28.1039	19.8981	36.9774	37.8589	43.7382	31.4601	9.5094	52.0945	53.272	13.1999	51.0657	55.2073	65.2439	61.352	0.516872	3.89818	0.144839	0.378277
hsa-miR-197-3p	563.556	406.114	340.978	433.679	539.158	423.71	449.473	307.941	1376.1	464.76	580.707	979.692	430.278	395.839	456.962	330.088	0.532822	7.25497	0.0879399	0.270003
hsa-miR-324-5p	23.4524	32.778	40.7058	47.0458	66.3864	25.342	32.0509	41.9537	256.387	39.7868	32.9451	24.946	22.719	22.7823	31.6209	19.9593	0.540391	3.82218	0.244364	0.491732
hsa-miR-369-5p	44.3956	32.9415	61.3522	26.8331	18.6889	53.9095	62.9399	29.5348	7.7563	54.8407	58.858	8.86402	65.6474	76.6727	104.173	105.695	0.544175	4.26867	0.235748	0.478315
hsa-miR-499a-5p	84.4956	71.6704	114.861	49.1646	59.328	79.2346	117.388	44.7814	313.716	105.473	82.9869	31.6631	92.9629	99.5069	112.66	69.631	0.548762	7.29315	0.455081	0.669917
hsa-miR-323a-3p	63.0073	67.3002	60.0347	38.3859	42.068	75.7293	86.4332	40.0201	27.0167	46.1409	70.9123	61.4023	48.2597	108.068	117.893	212.201	0.550791	4.52167	0.175064	0.429783
hsa-miR-127-5p	162.652	51.8999	67.1797	171.151	136.939	141.204	93.9791	139.211	755.216	49.6366	97.4603	112.485	44.5877	99.4072	141.102	117.71	0.552158	5.33109	0.230776	0.472129
hsa-miR-411-3p	9.17566	5.15506	24.5339	4.44339	3.88265	25.0928	22.3637	12.3864	2.5154	14.8557	16.8838	5.20881	16.383	23.0103	25.2525	54.8871	0.560691	2.86651	0.307614	0.553041
hsa-miR-708-3p	402.413	197.437	129.51	396.763	566.134	310.052	256.261	468.169	1049.61	425.585	283.784	1164.4	300.805	222.688	315.887	273.499	0.564456	7.1284	0.180441	0.429985
hsa-miR-455-3p	420.243	434.066	417.665	167.735	324.617	491.399	526.313	475.781	424.415	394.135	761.488	733.694	533.325	544.517	543.282	904.106	0.57129	7.71497	0.0991008	0.291156
hsa-miR-1291	45.611	51.458	58.4556	169.045	128.176	68.9523	68.3558	111.57	670.542	68.2386	39.341	77.3565	38.2082	47.2776	46.3728	61.0651	0.577328	4.9779	0.26659	0.515337
hsa-miR-485-3p	56.8551	29.1152	44.5018	27.6587	17.4354	28.746	30.9735	30.5011	14.7651	36.9492	59.7311	27.4556	38.2554	60.5669	30.5646	129.298	0.579498	3.62575	0.17172	0.423691
hsa-miR-1304-3p	8.58118	10.2866	4.81823	9.25795	13.4163	6.92736	3.2465	9.53906	10.4689	15.7673	6.33201	21.2981	14.6005	8.31589	8.44655	13.1794	0.57986	2.48324	0.183596	0.429985
hsa-miR-195-3p	247.793	234.418	201.414	106.136	182.677	234.211	266.877	142.994	45.3857	410.13	182.97	567.213	324.569	277.979	451.634	182.035	0.596449	6.2947	0.0890846	0.270003
hsa-miR-4286	143.187	62.5077	105.409	114.707	221.879	154.988	104.656	175.453	883.003	46.7762	73.2241	380.568	61.9124	94.7847	53.7465	57.9275	0.607499	5.46508	0.216913	0.467994
hsa-let-7c-3p	25.0259	25.1849	47.8439	10.6054	21.0519	25.2755	39.4523	11.4066	5.13354	37.0317	31.3873	11.9744	57.4953	54.5048	59.9723	55.1679	0.608968	3.57458	0.187885	0.429985
hsa-miR-337-3p	25.7424	25.2612	23.7982	14.4871	19.8383	40.0822	42.6462	18.0927	20.9175	31.9805	40.315	41.8779	30.0482	38.2611	61.0262	55.9374	0.609355	3.56861	0.141174	0.370675
hsa-miR-10b-5p	27117.3	40648.9	26577.7	11400.7	41758.8	36113.7	37331.7	21695.8	15186.7	36176.8	45297.3	76291.7	52640.1	47327.3	70703.9	26619.5	0.609644	13.4689	0.0883866	0.270003
hsa-miR-26a-2-3p	10.5225	21.8954	15.5907	9.83404	29.5612	35.5054	51.1337	20.0076	30.5913	24.803	29.7741	99.0041	29.1408	22.0666	30.5501	30.1566	0.611686	3.53057	0.119881	0.336352
hsa-miR-4448	16.2397	22.8455	38.6259	32.2849	77.3641	41.3299	37.3746	38.1342	35.8072	82.8786	39.4187	19.3651	65.652	79.0007	97.861	47.9879	0.614883	4.76986	0.102827	0.298745
hsa-miR-148b-3p	2514.24	3334.21	4079.36	1730.77	3759.77	3200.09	3959.81	3178.8	1481.62	3463.74	3415	15042.9	3575.67	3828.76	4765.19	4062.21	0.621947	10.3461	0.0713959	0.238472
hsa-miR-381-3p	2651.31	1413.68	1122.92	2206.31	1399.38	1946.22	1808.56	1758.16	7321.56	1922.17	1782.45	1590.11	1220.7	1668.8	4631.42	1942.65	0.625991	9.83934	0.228117	0.472129
hsa-miR-326	58.6576	26.9015	43.4084	122.841	110.774	40.2726	47.005	45.7442	360.349	53.993	46.633	105.352	46.4288	57.2931	39.0002	59.5552	0.626317	4.48926	0.163023	0.408388
hsa-miR-514a-3p	894.87	670.273	1145.46	654.661	1095.7	1152.77	1000.37	928.657	3551.07	1453.13	1619.65	748.7	1279.1	1042.3	1246.59	736.311	0.630438	8.30006	0.226207	0.472129
hsa-miR-483-3p	15.1342	11.0033	6.97852	25.0217	8.71984	5.83013	8.56593	8.56382	22.7925	12.7046	36.5857	17.8276	19.1465	9.80999	13.7072	10.7242	0.661489	2.71425	0.198721	0.445377
hsa-miR-1-3p	2598.66	7799.85	1399.54	886.424	5629.12	8353.03	6095.04	1238.49	23359.3	1254.64	6609.99	12604.1	3455.3	3507.76	2252.09	744.01	0.661596	14.3068	0.534987	0.740033
hsa-miR-671-3p	76.504	106.437	77.4835	94.7358	114.693	97.6014	80.0923	102.022	137.385	160.445	101.526	265.965	134.913	118.629	103.207	162.041	0.662709	5.50844	0.0277194	0.123729
hsa-miR-4492	10.5045	19.0322	9.48824	9.04614	10.0637	36.6898	26.7015	102.227	125.541	36.9831	11.9204	110.584	17.2485	8.96844	25.303	19.9801	0.669259	3.62774	0.278503	0.523927
hsa-miR-424-5p	11.2604	24.7507	23.5603	33.2769	38.0204	9.29738	23.4878	14.2769	5.13419	26.2559	71.2846	11.3644	53.8552	20.5313	64.1594	30.951	0.673353	3.84351	0.119081	0.336026
hsa-miR-432-5p	109.629	51.4464	58.4492	88.5737	96.2306	139.948	54.4902	98.2105	155.8	74.6596	160.54	173.814	83.8198	132.466	169.495	169.059	0.675406	5.11309	0.0461076	0.176866
hsa-miR-331-3p	210.427	175.439	110.115	266.579	395.818	254.888	162.313	243.131	1407.16	269.39	214.424	252.333	179.537	150.686	211.658	224.679	0.676283	6.53912	0.09046	0.270828
hsa-miR-504-5p	97.4463	81.933	70.9463	59.2127	60.5623	80.3844	117.392	65.7726	115.501	55.3789	154.918	251.313	100.253	147.097	103.198	85.9293	0.677884	4.91325	0.0938924	0.277718
hsa-let-7i-5p	108426	103230	91826	73238.7	125885	92646.2	98902.8	88135.1	128757	130849	156430	210105	153944	116751	201730	153810	0.678892	15.4235	0.0101621	0.0683508
hsa-miR-887-3p	23.1003	11.5606	5.10621	22.4792	29.3161	2.41916	6.45366	18.1243	136.702	3.30228	16.8466	7.0567	4.47898	8.23016	9.51699	6.78141	0.693206	2.48413	0.259465	0.507558
hsa-miR-382-3p	91.0088	71.4765	70.8258	24.4434	61.7702	67.7737	115.246	82.956	39.27	52.5272	103.995	199.965	79.2682	120.999	178.946	185.468	0.714032	4.8085	0.057054	0.200291
hsa-miR-3195	399.496	261.11	82.5128	160.805	334.457	787.4	453.724	521.564	2348.87	516.137	380.588	319.386	188.639	221.138	504.333	465.046	0.719438	6.98695	0.135781	0.359598
hsa-miR-1248	4.91891	9.71311	6.52149	0.607305	1.38708	8.01255	6.41216	15.3284	30.0685	13.621	2.26537	5.93661	5.41621	9.91506	14.7197	4.49706	0.722994	3.04533	0.188051	0.429985
hsa-miR-151a-3p	7540.93	7223.57	4155.51	6537.01	9840.54	7535.74	7497.94	7140.39	14103.3	8213.94	7792.36	35817.5	7546.14	6433.6	10306.3	5455.22	0.735176	11.5874	0.029697	0.129038
hsa-miR-125b-1-3p	221.275	216.706	129.119	134.692	217.139	206.671	223.121	169.703	414.025	258.719	264.492	344.322	219.673	294.83	460.062	329.467	0.767885	6.35548	0.00677849	0.0502808
hsa-miR-766-3p	9.94866	8.12025	6.99613	9.16621	19.5526	10.3662	14.9283	13.3529	65.2164	14.8525	16.0647	15.2453	6.30874	16.0022	11.613	15.4179	0.776005	2.61624	0.0600997	0.204923
hsa-miR-224-5p	2436.24	2885.89	2797.05	1607.53	2843.01	3251.72	3987.54	2635.33	935.481	6028.04	3343.22	10187.9	5980.82	4203.33	3175.42	4691.76	0.780286	10.7666	0.0407644	0.162726
hsa-miR-335-5p	286.559	105.047	110.023	319.907	100.127	172.275	295.683	194.499	82.1472	229.433	1354.55	146.886	406.641	231.179	223.235	64.8948	0.788019	6.18737	0.0996218	0.291156
hsa-miR-32-3p	7.05518	13.3286	18.0868	1.35954	5.06511	11.4566	12.7877	8.5723	1.64402	34.6848	7.93448	8.99998	29.2684	14.4979	21.0409	13.1029	0.793914	2.98142	0.10538	0.304362
hsa-miR-128-3p	1346.6	2002.13	1790.13	987.435	1037.87	1579.95	2061.55	1205.14	2161.74	3546.03	2212.41	1433.65	4303.34	2339.84	2679.5	2576.89	0.823517	10.2449	0.0545057	0.200291
hsa-miR-4485-3p	0	3.08226	2.16718	3.16294	1.28937	0.0410637	3.18022	2.8714	0.806309	14.4455	0	5.04435	5.50611	0.631259	1.07997	0.646376	0.844614	2.11736	0.317934	0.561532
hsa-miR-340-3p	49.3139	67.2205	86.9953	15.963	33.4688	74.58	110.935	26.6603	21.7581	139.888	107.269	27.9658	163.271	126.437	115.809	131.868	0.847828	5.13452	0.0411296	0.16286
hsa-miR-542-3p	29.9925	9.21843	22.0451	55.6665	77.2813	29.894	27.7823	20.9479	31.4155	23.2813	92.0838	111.341	63.8151	32.7668	93.6651	50.3091	0.851238	4.19215	0.0391638	0.157618
hsa-miR-34b-3p	3.45462	0.790646	4.56874	3.76149	8.5313	6.86872	9.56314	5.7176	5.17579	4.0779	18.7504	20.8411	10.9403	9.14167	7.39083	5.29196	0.853023	1.9303	0.0571095	0.200291
hsa-miR-506-3p	15.5774	22.1027	49.9414	6.72773	18.6188	28.6995	36.2674	34.3411	22.66	89.5073	42.7	41.7759	38.258	65.9834	43.1795	42.5804	0.864885	3.60248	0.134527	0.358982
hsa-miR-96-5p	372.898	596.728	464.795	375.071	375.2	426.016	486.836	556.828	1502.91	2173.43	341.827	536.259	909.889	398.094	474.871	325.404	0.867019	8.05662	0.0284821	0.124863
hsa-miR-548o-3p	29.9833	48.658	40.5529	20.6537	45.5753	37.889	39.4966	22.8568	34.9205	39.0342	45.0685	239.625	44.627	35.0674	49.5065	33.1699	0.877476	4.2134	0.0380165	0.156858
hsa-miR-508-3p	37.0249	101.593	118.724	13.6425	56.8445	92.9407	70.4683	71.5065	39.2676	170.536	141.972	242.609	90.2126	130.188	116.879	106.129	0.883117	4.82248	0.125523	0.346202
hsa-miR-130b-5p	49.2854	94.3207	105.924	33.732	39.6255	55.1545	87.5097	42.8805	54.1641	119.061	87.024	65.6417	192.459	151.748	97.9318	163.707	0.886457	5.03575	0.0172986	0.0943735
hsa-miR-495-3p	128.347	61.7524	85.7911	47.5991	81.4831	98.7288	121.672	71.4926	94.44	123.228	173.422	143.417	162.277	149.308	232.646	216.398	0.889837	5.55118	0.0126937	0.0769455
hsa-miR-34a-5p	351.687	172.179	263.43	181.686	326.899	274.415	293.585	145.847	787.831	376.37	525.112	649.423	310.841	295.503	517.996	285.146	0.897001	6.83251	0.00244531	0.0266811
hsa-miR-7-5p	1164.1	1035.97	1755.1	1116.2	1167.31	728.057	857.333	1085.98	3119.37	1517.19	1125.05	3861.92	2088.71	1481.94	2161.5	1303.82	0.903004	10.2351	0.0105103	0.0697375
hsa-miR-543	160.46	180.021	166.592	64.5341	61.8787	135.489	172.923	84.8308	20.8825	282.413	224.194	45.1949	311.838	264.259	315.832	468.599	0.913922	6.16263	0.0555344	0.200291
hsa-miR-1268a	6.95766	17.619	13.1602	39.0287	16.0514	6.99181	5.39027	19.0794	81.755	63.2537	7.08355	19.5039	9.04024	21.3383	13.7262	20.8235	0.925047	3.49	0.05648	0.200291
hsa-miR-365b-5p	21.5584	5.3341	5.14822	28.712	24.5554	13.8268	12.8382	20.9867	87.8688	41.4486	24.9253	42.0197	16.3477	12.8295	23.1877	12.2169	0.930134	3.20829	0.0264867	0.121542
hsa-miR-431-5p	20.1175	4.37486	4.63555	6.14183	4.99903	5.76392	2.17685	0	8.70329	3.33813	17.0363	6.55023	5.41193	9.10792	9.49229	34.7411	0.936708	2.16395	0.0796775	0.254701
hsa-miR-29c-5p	181.178	139.416	118.295	191.105	187.505	161.903	128.139	144.915	1479.2	143.804	140.998	253.647	88.3512	105.483	110.597	80.407	0.938926	6.04624	0.058702	0.201557
hsa-miR-6842-3p	5.60514	7.57298	4.82243	11.6486	14.6096	8.05507	2.18337	11.4587	25.474	16.3816	6.30644	40.2787	13.6508	3.62943	10.555	12.3182	0.949648	2.2121	0.0440302	0.170227
hsa-miR-1260a	652.104	460.814	717.752	868.941	1163.46	1150.42	643.806	882.898	5063.64	614.375	751.586	3273.83	749.352	943.463	486.466	896.026	0.965933	8.41974	0.0210876	0.108678
hsa-miR-10399-3p	14.2405	11.7432	19.1592	10.6637	23.3361	19.4989	12.8368	21.9457	23.573	27.0007	28.9897	48.2946	30.0686	29.0481	32.643	41.9396	0.966224	3.64862	0.00750935	0.0534361
hsa-miR-203b-3p	24.9962	25.4039	21.8278	24.5965	41.7924	32.1276	30.9551	19.0461	43.7154	31.9018	18.3801	179.582	89.4329	25.0932	13.7364	31.6394	0.971695	3.91577	0.0516059	0.194911
hsa-miR-98-3p	16.6386	13.7489	14.6325	6.03022	9.91737	10.3561	10.684	6.65008	22.7555	17.0096	10.3492	16.4804	34.7188	21.4256	24.2105	24.839	0.974626	2.76825	0.00455469	0.0414139
hsa-miR-200c-5p	5.75497	4.10002	4.46743	7.01699	2.57541	5.72933	2.17032	6.6874	19.4067	14.4086	5.53948	9.82314	11.8672	5.22532	5.29406	6.88295	0.988303	1.94322	0.0250644	0.117206
hsa-miR-212-5p	14.8905	24.754	15.5128	17.636	25.8777	26.3818	28.8025	23.8372	20.0329	24.0458	26.497	91.1924	41.9241	31.2879	41.0711	77.7823	0.996361	3.86584	0.0110706	0.0724754
hsa-miR-129-5p	7.84157	4.67288	2.82791	20.4751	9.83454	6.92495	6.42633	3.78597	19.2755	10.5474	13.6558	26.8153	32.0286	9.8254	9.50605	8.38133	0.997329	2.17135	0.0240088	0.115572
hsa-let-7f-1-3p	30.08	44.2804	25.9011	14.479	23.5133	29.8502	30.9556	24.7789	21.7755	71.4114	47.5336	44.2059	64.7473	52.0435	75.7783	63.6041	0.998883	4.43842	0.00426295	0.0399815
hsa-miR-146b-3p	91.5185	83.1527	45.9584	174.251	333.652	62.1126	49.1681	111.545	476.324	130.278	136.988	498.387	142.168	121.604	155.852	254.284	1.00745	5.96667	0.0273673	0.123729
hsa-miR-365a-5p	54.357	40.426	16.0251	105.825	82.5414	44.8423	36.3401	84.8868	475.084	122.637	34.5011	171.494	33.6496	34.2456	34.7936	31.5698	1.00749	4.95441	0.0564062	0.200291
hsa-miR-1260b	663.566	471.445	700.651	855.069	1104.26	1214.7	660.886	856.199	5140.62	671.421	767.715	3569.54	823.202	990.183	523.315	977.432	1.0442	8.52951	0.0129228	0.0773792
hsa-miR-22-5p	312.821	352.166	276.626	381.359	216.073	400.685	349.112	317.494	462.922	798.653	893.79	141.282	757.638	575.903	769.624	1004.89	1.05185	7.94247	0.00107131	0.0138424
hsa-miR-148a-3p	93900.3	120210	90794	53850.1	131502	140212	164590	87251.3	151949	190917	111508	618582	199774	147358	267159	147802	1.05646	15.6476	0.00233294	0.0260335
hsa-miR-424-3p	27.0399	49.4661	34.6633	60.9905	52.9944	23.0657	53.3615	40.9916	11.2554	80.502	118.651	40.9598	144.13	67.2956	148.399	110.145	1.07343	5.02825	0.00657874	0.0496948
hsa-miR-1268b	5.50704	17.5614	11.1613	39.0466	16.0452	6.99037	5.38979	20.0386	87.8722	67.5075	7.88909	24.4759	13.6058	22.8646	12.677	22.3692	1.08619	3.57355	0.024828	0.117206
hsa-miR-5010-3p	12.7572	18.0336	23.2224	15.342	16.0943	16.1086	25.5889	18.1118	99.2082	24.7872	13.544	82.5808	19.9939	25.1404	31.6049	19.994	1.12935	3.1611	0.00781888	0.0548439
hsa-miR-503-5p	23.5945	31.2193	21.6644	37.9281	24.69	11.5868	20.3048	21.9198	10.383	30.4714	100.287	42.3566	96.7536	22.0191	76.8248	45.675	1.13876	4.31989	0.00724456	0.05231
hsa-miR-223-5p	29.3417	38.1504	48.1634	8.27127	24.7408	30.9957	27.7664	22.8664	15.6344	66.996	65.3073	36.6869	103.09	59.6814	61.0773	132.915	1.24659	4.93565	0.00347716	0.0348426
hsa-miR-146b-5p	5102.39	4889.91	4649.86	4521.77	12274.8	4393.14	4447.76	5403.2	14253.8	10945.6	9974.21	12004.7	14037.5	9940.83	15381	22539.7	1.25559	11.9583	8.22959e-05	0.00321319
hsa-miR-425-5p	517.589	367.847	770.183	782.83	377.702	391.611	301.117	691.273	3948.6	1262.04	424.086	2318.34	616.244	522.158	426.452	576.598	1.26472	8.14987	0.00322122	0.0332761
hsa-miR-12135	52.1582	94.4747	47.638	76.3064	47.0007	72.3242	78.9872	51.4685	171.551	434.432	65.9771	239.296	150.419	63.3704	72.6888	52.5102	1.26662	5.43368	0.00431572	0.0399815
hsa-miR-200a-5p	192.493	224.479	129.288	197.137	390.897	244.567	171.919	284.143	400.784	591.804	190.175	2292.92	402.016	214.248	316.945	178.869	1.32162	7.44981	0.00521975	0.0433607
hsa-miR-155-5p	443.855	839.554	507.395	120.719	509.58	399.614	360.883	369.924	255.439	757.077	1092.1	465.941	1791.59	1013.27	1169.71	2378.12	1.33075	8.95344	0.000907203	0.0129552
hsa-miR-21-3p	57.3198	29.9827	26.4787	53.1596	115.478	41.383	27.8033	41.9377	334.703	70.3922	150.881	87.8836	73.7904	60.3257	75.8386	144.232	1.33575	6.29468	0.00369403	0.0362754
hsa-miR-509-3-5p	204.18	132.352	207.146	39.0645	141.945	164.187	164.411	156.365	188.949	478.532	517.118	1003.86	174.975	309.344	214.818	191.311	1.34749	6.15903	0.0238599	0.115572
hsa-miR-21-5p	69521.5	55154.4	58868.7	36685.5	101986	52762.9	49357.5	54875.9	34358.3	112596	238625	122562	142162	107498	158622	312202	1.35831	16.2329	0.000438355	0.0102491
hsa-miR-450b-5p	25.7223	38.0176	27.9236	22.2595	24.7324	26.4305	46.9083	10.4502	5.1334	31.8534	108.222	61.4766	137.795	36.5903	106.302	92.3331	1.38523	4.48287	0.00325306	0.0332761
hsa-miR-652-3p	435.252	402.694	486.082	722.797	440.541	295.177	342.737	446.211	4012.54	1964.68	454.744	1442.64	769.427	375.847	309.589	278.089	1.42733	7.76747	0.000820806	0.0125942
hsa-miR-493-3p	159.064	103.912	56.5741	138.698	161.534	127.45	97.1787	112.499	625.098	170.201	386.402	381.35	185.016	113.909	399.014	327.139	1.43075	6.29937	5.33284e-05	0.00260342
hsa-miR-516b-5p	4.92034	4.41878	4.66158	16.6082	3.80876	5.76909	5.35515	4.75139	40.5133	25.1269	14.4645	4.60053	15.481	4.39693	15.8022	16.2473	1.43508	2.69193	0.0568712	0.200291
hsa-miR-183-5p	767.282	1763.85	1398.51	921.964	1263.6	1414.6	1565.13	1717.18	2559.07	7281.93	880.605	10332.6	3944.96	1316.41	1659.33	1327.02	1.43853	9.7216	0.000645596	0.0114171
hsa-miR-7706	39.4789	15.8795	7.40494	35.4717	47.9374	31.0107	21.3851	41.9745	121.732	66.1949	32.9032	278.759	38.2207	35.0356	58.9869	47.1344	1.47927	4.39862	0.000858726	0.0127768
hsa-miR-34c-3p	2.08239	0.471606	2.32984	2.26893	2.49757	3.4272	5.29204	1.89435	12.3296	4.11788	10.5495	6.03217	8.20276	7.63346	8.42275	5.33303	1.50973	1.44334	0.000993111	0.0135449
hsa-miR-182-5p	1459.59	3162.49	2736.92	1827.89	2491.35	2288.43	2839.88	3380.96	6428.44	11946.4	1884.81	22067.2	7484.2	2479.85	3610.25	2350.33	1.52892	10.68	0.000292143	0.00717212
hsa-miR-130a-5p	5.68109	4.37001	6.47592	10.1653	10.9249	1.24518	3.2372	6.67426	98.9402	5.46214	5.48403	19.0737	5.39648	3.62323	7.40997	4.45666	1.59712	1.91908	0.0119267	0.0741265
hsa-miR-378a-5p	88.7539	85.7324	85.8109	104.814	112.208	71.2439	66.223	91.53	1023.78	258.783	137.779	356.179	155.841	75.6004	107.437	64.8989	1.62523	6.02678	0.0021098	0.0241894
hsa-miR-378c	798.898	443.267	251.681	2764.03	1230.13	542.058	434.579	924.844	17467.1	1026.5	766.072	1903.05	615.313	403.405	502.262	398.249	1.64317	9.01681	0.0118052	0.0741265
hsa-miR-378i	28.7012	8.95894	0.740372	55.1661	40.4882	12.7267	13.9197	23.8328	399.306	32.5689	15.9449	63.9582	19.0624	18.1588	20.0535	12.1839	1.64412	3.78281	0.0112588	0.0725263
hsa-miR-7974	0.579516	3.33345	0.270108	2.28251	4.79376	1.20157	3.19437	3.82894	25.747	9.30052	0.66319	4.73235	8.2005	3.68661	7.37886	4.53368	1.66961	2.748	0.00392293	0.0377679
hsa-miR-378g	100.92	72.4152	37.4016	185.957	151.604	71.2651	54.4972	134.457	1398.46	190.176	104.673	725.709	113.881	57.2084	81.1214	57.9169	1.75317	5.9054	0.00178314	0.0213541
hsa-miR-215-5p	15.07	11.2804	7.06562	13.0781	12.3735	20.5639	7.51129	16.2198	31.4449	20.4535	109.343	101.175	36.4365	20.4974	29.5091	12.1965	1.78597	3.1972	1.58734e-05	0.000907693
hsa-miR-378e	70.1104	51.1455	28.8062	196.308	102.3	35.7089	34.2176	77.2279	1328.66	126.688	82.0886	438.928	63.7323	42.6562	48.484	35.4356	1.86107	5.56732	0.00266742	0.0284718
hsa-miR-187-3p	52.3595	32.9264	28.4077	78.1247	39.5186	26.4921	28.8591	40.0393	219.765	99.6612	238.119	220.158	154.075	51.1028	86.3692	130.954	1.87007	5.9085	5.83252e-05	0.00260342
hsa-miR-422a	45.0838	33.1259	15.9456	105.277	60.3557	29.9328	19.271	45.7634	803.444	93.1979	51.4382	328.238	39.1164	25.0413	32.6909	22.2578	1.97244	4.92508	0.00106668	0.0138424
hsa-miR-378f	73.1073	37.0585	16.027	125.99	89.9005	33.3971	33.1419	60.0648	1097.54	114.573	68.3753	448.368	60.9984	30.4024	41.114	20.7102	2.00315	5.37485	0.00134748	0.0169645
hsa-miR-450a-5p	31.4922	19.1639	38.2223	42.4883	36.9637	20.7426	33.0934	19.9976	48.9041	73.9681	138.753	55.7379	229.871	44.9802	267.321	134.904	2.02564	5.23072	1.74363e-07	2.14031e-05
hsa-miR-135b-5p	9.16932	31.4445	9.09524	4.44128	2.65642	17.1879	27.6667	11.4277	16.5136	94.3843	58.0564	42.9392	132.382	18.1691	56.8603	47.9881	2.04683	6.02434	0.000481481	0.0107458
hsa-miR-378a-3p	15452	9982.5	4567	32150.4	20843.5	10006.8	7995.5	16571.9	270136	29692.4	18492.5	123527	16010.4	9316.47	13924	8424.37	2.05785	13.3481	0.000565673	0.0114171
hsa-miR-493-5p	127.368	156.383	145.681	59.1209	106.225	219.187	234.809	87.6885	77.7684	255.019	612.999	1144.39	500.497	352.934	821.193	1040.65	2.08037	7.21381	6.33208e-06	0.00044415
hsa-miR-378d	305.589	247.069	121.006	1111.6	500.886	238.923	213.574	355.628	9526.17	774.828	411.976	1470.16	387.387	264.007	336.964	234.672	2.11494	8.14587	0.000651078	0.0114171
hsa-miR-335-3p	334.602	272.971	167.487	130.042	84.1106	168.844	334.105	188.772	48.8928	667.244	3028.73	855.459	1721.42	621.793	488.561	176.529	2.17798	7.38545	0.00011026	0.00345815
hsa-miR-31-5p	37.0914	53.4797	82.5444	102.038	18.7101	16.2078	52.3184	52.4368	291.366	599.033	782.582	435.384	973.854	143.004	300.095	336.338	3.21727	8.83217	9.08289e-10	4.4597e-07
hsa-miR-184	4.9122	7.18792	2.75305	9.3299	5.01198	5.77359	4.29915	13.4005	35.7964	18.2695	45.8756	379.861	9.03132	17.3952	11.6325	10.6341	3.30472	3.46036	4.8042e-06	0.000393144
hsa-miR-4455	0.711019	0.122449	0.0803259	0.771643	1.19614	1.12786	0.00770919	0	7.82288	1.90296	3.88954	33.7545	12.7714	4.42906	20.9994	4.49266	4.08623	2.7377	2.758e-07	2.70836e-05
hsa-miR-133a-3p	271.269	544.692	120.923	181.649	498.274	337.561	319.22	153.47	92183.2	76.0495	369.24	276.212	155.824	201.23	108.489	30.0475	5.26427	11.3334	0.000650589	0.0114171
hsa-miR-31-3p	0	0.0631443	0.0419658	0.808908	0.0129257	0.00861833	0.00413829	0.964175	56.2662	11.9176	3.85664	103.163	12.7044	0.571469	5.31114	0.588497	5.97408	3.09293	4.44567e-09	8.68146e-07
